# Supplementary material for: RNA Sequencing of Pooled Samples Effectively Identifies Differentially Expressed Genes
Source: Biology (Basel). 2023 Jun 2;12(6):812. doi: 10.3390/biology12060812 (PMC10295764; doi:10.3390/biology12060812)
Supplement: Supplementary file 1 [file biology-12-00812-s001.zip › Table S1.xlsx]

## Sheet: Guide
Table S1 contains multiple tabs. This page provides a description of the contents of each tab.
Tab	Description
Summary	Summarizes the comparison of DEGs between different gene expression datasets in terms of numbers of genes and percentage overlap
	Related to Figure 1
Overlapping genes	Provides a list of overlapping upregulated genes common to all three RNA-seq data sets
	Related to Figure 1
Identification of DEGs	Summarizes the abillity of different criteria to identify genes that were significant different between isp-1 and wild-type worms
	Related to Figure 2
Upregulated DEG	Provides details about genes found to be significantly upregulated in isp-1 worms in RNA-seq and both microarray studies
	Related to Figure 4
Upregulated DEG	Provides details about genes found to be significantly downregulated in isp-1 worms in RNA-seq and both microarray studies
	Related to Figure 4

## Sheet: Summary
Paradigm	Sample	Number of genes in sample	Number of unique genes		Number of genes in overlap		Percent overlap (Total genes)	Percent overlap (Smallest gene set)
Genes upregulated by 500%	Pooled	316	133	Pooled vs. N=3	91		0.247283	0.636364
	Individual (N=3)	143	48	Pooled vs. N=6	161		0.480597	0.894444
	Individual (N=6)	180	15	N=3 vs. N=6	73		0.292	0.51049
				All three	69		0.180157	0.482517
Genes upregulated by 200%	Pooled	1331	535	Pooled vs. N=3	479		0.301069	0.648173
	Individual (N=3)	739	245	Pooled vs. N=6	647		0.465133	0.915134
	Individual (N=6)	707	45	N=3 vs. N=6	345		0.313351	0.487977
				All three	330		0.201711	0.466761
Genes upregulated by 150%	Pooled	2874	1179	Pooled vs. N=3	1152		0.346258	0.717757
	Individual (N=3)	1605	425	Pooled vs. N=6	1314		0.44317	0.935231
	Individual (N=6)	1405	63	N=3 vs. N=6	799		0.361375	0.568683
				All three	771		0.227434	0.548754
Genes upregulated by 3 STDEV	Pooled	2095	750	Pooled vs. N=3	1067		0.264896	0.509308
	Individual (N=3)	3000	1812	Pooled vs. N=6	930		0.402423	0.811518
	Individual (N=6)	1146	95	N=3 vs. N=6	773		0.229173	0.67452
				All three	652		0.158137	0.568935
Genes upregulated by 2 STDEV	Pooled	3322	1066	Pooled vs. N=3	1828		0.333455	0.550271
	Individual (N=3)	3988	2039	Pooled vs. N=6	1573		0.441854	0.868581
	Individual (N=6)	1811	117	N=3 vs. N=6	1266		0.279285	0.699061
				All three	1145		0.204501	0.632247
Genes upregulated by 150% + 3 STDEV	Pooled	1696	659	Pooled vs. N=3	722		0.307889	0.526623
	Individual (N=3)	1371	606	Pooled vs. N=6	802		0.446548	0.889135
	Individual (N=6)	902	57	N=3 vs. N=6	530		0.304073	0.587583
				All three	487		0.202748	0.539911
Genes upregulated by 150% + 2 STDEV	Pooled	2263	885	Pooled vs. N=3	932		0.327707	0.615995
	Individual (N=3)	1513	545	Pooled vs. N=6	1091		0.46327	0.922232
	Individual (N=6)	1183	56	N=3 vs. N=6	681		0.337965	0.575655
				All three	645		0.222414	0.545224
FDR<0.05 Upregulated	Individual (N=3)	1420	685
	Individual (N=6)	1511	776		735		0.334699	0.517606
	Individual (N=3)	1420	839
	Microarray (Yee)	1746	1165		581		0.224758	0.409155
	Individual (N=3)	1420	1280
	Microarray (Cristina)	694	554		140		0.070922	0.201729
	Microarray (Yee)	1746	1599
	Microarray (Cristina)	694	547		147		0.0641082	0.211816
	Individual (N=6)	1511	964
	Microarray (Yee)	1746	1199		547		0.201845	0.362012
	Individual (N=6)	1511	1385
	Microarray (Cristina)	694	568		126		0.0606061	0.181556
FDR<0.05 Downregulated	Individual (N=3)	1434	681
	Individual (N=6)	1551	798		753		0.337366	0.525105
	Individual (N=3)	1434	753
	Microarray (Yee)	1657	976		681		0.282573	0.474895
	Individual (N=3)	1434	1398
	Microarray (Cristina)	102	66		36		0.024	0.352941
	Microarray (Yee)	1657	1621
	Microarray (Cristina)	102	66		36		0.0208938	0.352941
	Individual (N=6)	1551	952
	Microarray (Yee)	1657	1058		599		0.22959	0.386202
	Individual (N=6)	1551	1521
	Microarray (Cristina)	102	72		30		0.0184843	0.294118

## Sheet: Overlapping Genes
	FDR<0.05	5	2	1.5	3 STDEV	2 STDEV	150%+ 3 STDEV	150% + 2 STDEV
Number	735	69	330	771	652	1145	487	648
	F22B3.7	F22B3.7	F22B3.7	F22B3.7	F36F12.1	F36F12.1	F36F12.1	F36F12.1
	C38D9.2	C54F6.15	C54F6.15	C54F6.15	F22B3.7	F22B3.7	F22B3.7	F22B3.7
	fmo-2	F36F12.1	F36F12.1	F36F12.1	C54F6.15	C54F6.15	C54F6.15	C54F6.15
	F15D4.5	tag-293	tag-293	tag-293	F40D4.13	F40D4.13	F40D4.13	F40D4.13
	cyp-13B1	F40D4.13	F40D4.13	F40D4.13	C38D9.2	C38D9.2	C38D9.2	C38D9.2
	F40D4.13	C38D9.2	C38D9.2	C38D9.2	tag-293	tag-293	tag-293	tag-293
	C38D9.13	clec-17	clec-17	clec-17	hrg-2	hrg-2	hrg-2	hrg-2
	C54E10.1	F14F8.8	F14F8.8	F14F8.8	C07G1.7	C07G1.7	C07G1.7	C07G1.7
	tag-293	C07G1.7	C07G1.7	C07G1.7	cyp-33C8	cyp-33C8	cyp-33C8	cyp-33C8
	mtl-1	F15D4.5	F15D4.5	F15D4.5	clec-17	clec-17	clec-17	clec-17
	gst-14	F40G12.5	F40G12.5	F40G12.5	F14F8.8	F14F8.8	F14F8.8	F14F8.8
	dpy-14	ZK177.9	ZK177.9	ZK177.9	F15D4.5	F15D4.5	F15D4.5	F15D4.5
	clec-17	cyp-14A4	cyp-14A4	cyp-14A4	cyp-14A4	cyp-14A4	cyp-14A4	cyp-14A4
	cyp-33C2	hrg-2	F13E9.14	F13E9.14	bath-13	bath-13	bath-13	bath-13
	F57G8.7	F55G11.7	hrg-2	hrg-2	C40A11.8	C40A11.8	C40A11.8	C40A11.8
	R05H10.7	B0205.14	F55G11.7	F55G11.7	ZK177.9	ZK177.9	ZK177.9	ZK177.9
	bath-13	F57G8.7	sod-5	sod-5	cdr-2	cdr-2	cdr-2	cdr-2
	F14F8.8	C38D9.13	B0205.14	B0205.14	F17C11.13	F17C11.13	F17C11.13	F17C11.13
	cyp-14A4	bath-13	F57G8.7	F57G8.7	B0205.14	B0205.14	B0205.14	B0205.14
	Y49G5A.1	pho-10	C38D9.13	C38D9.13	F55B12.10	F55B12.10	F55B12.10	F55B12.10
	T24B8.5	C54E10.1	bath-13	bath-13	sod-3	sod-3	sod-3	sod-3
	Y73B3A.13	oac-51	pho-10	pho-10	oac-51	oac-51	oac-51	oac-51
	delm-2	Y9C9A.16	C54E10.1	C54E10.1	F40G12.5	F40G12.5	F40G12.5	F40G12.5
	C08F11.7	delm-2	C54F6.5	C54F6.5	pho-10	pho-10	pho-10	pho-10
	ZC15.4	cyp-33C2	oac-51	oac-51	cyp-14A1	cyp-14A1	cyp-14A1	cyp-14A1
	F17B5.1	cyp-33C8	Y9C9A.16	Y9C9A.16	ugt-62	ugt-62	ugt-62	ugt-62
	C54F6.18	tts-1	delm-2	delm-2	hsp-12.3	hsp-12.3	hsp-12.3	hsp-12.3
	C06C3.5	cyp-13A8	cyp-33C2	cyp-33C2	F57G8.7	F57G8.7	F57G8.7	F57G8.7
	eol-1	sod-3	T08E11.1	T08E11.1	trxr-2	trxr-2	trxr-2	trxr-2
	ZC15.3	C54F6.18	cyp-33C8	cyp-33C8	bath-45	bath-45	bath-45	bath-45
	drd-50	comt-4	tts-1	tts-1	R186.1	sod-5	R186.1	sod-5
	Y9C9A.16	gst-14	cyp-13A8	cyp-13A8	F55G11.7	R186.1	F55G11.7	R186.1
	dhs-8	Y68A4A.13	sod-3	sod-3	fbxa-192	F55G11.7	fbxa-192	F55G11.7
	Y6G8.2	F55B11.6	C54F6.18	C54F6.18	C54E10.1	fbxa-192	C54E10.1	fbxa-192
	ZC196.1	C06C3.5	comt-4	comt-4	Y9C9A.16	C54E10.1	Y9C9A.16	C54E10.1
	Y45F10C.6	F55B12.10	gst-14	gst-14	C54F6.5	Y9C9A.16	C54F6.5	Y9C9A.16
	C07G1.7	fmo-2	F44G3.10	F44G3.10	delm-2	C54F6.5	delm-2	C54F6.5
	comt-4	bath-45	Y68A4A.13	Y68A4A.13	ZC15.4	delm-2	ZC15.4	delm-2
	C40A11.8	T24B8.5	F55B11.6	F55B11.6	nhr-61	ZC15.4	nhr-61	ZC15.4
	sod-3	R05H10.7	B0205.13	B0205.13	Y37D8A.6	nhr-61	Y37D8A.6	nhr-61
	F15D4.6	C40A11.8	C06C3.5	C06C3.5	sqrd-1	Y37D8A.6	sqrd-1	Y37D8A.6
	scrm-4	Y45F10C.6	col-176	col-176	aldo-1	sqrd-1	aldo-1	sqrd-1
	ZK177.9	ftn-1	T23F2.4	T23F2.4	ugt-19	aldo-1	ugt-19	aldo-1
	F55G11.7	cyp-13B1	F41C3.7	F41C3.7	C38D9.13	ugt-19	C38D9.13	ugt-19
	C18D4.6	ZC15.4	F55B12.10	F55B12.10	pck-1	C38D9.13	pck-1	C38D9.13
	F55B12.10	acs-2	fbxa-192	fbxa-192	ZK1073.1	pck-1	ZK1073.1	pck-1
	tts-1	cyp-14A1	fmo-2	fmo-2	Y54G11A.7	ZK1073.1	Y54G11A.7	ZK1073.1
	H25K10.1	Y102A5C.36	F44F1.4	F44F1.4	F41C3.7	Y54G11A.7	F41C3.7	Y54G11A.7
	F47H4.2	cyp-13A12	bath-45	bath-45	nhr-90	F41C3.7	nhr-90	F41C3.7
	oac-51	sodh-1	T24B8.5	T24B8.5	Y45F10C.6	nhr-90	Y45F10C.6	nhr-90
	abf-2	C08F11.7	R05H10.7	R05H10.7	Y102A5C.36	Y45F10C.6	Y102A5C.36	Y45F10C.6
	F55B11.6	C18B10.6	C40A11.8	C40A11.8	F22F7.3	Y102A5C.36	F22F7.3	Y102A5C.36
	fbxa-117	mtl-1	Y45F10C.6	Y45F10C.6	fbxa-166	F22F7.3	fbxa-166	F22F7.3
	bath-45	ZC15.3	ftn-1	F22F7.4	gst-15	fbxa-166	gst-15	fbxa-166
	hrg-2	col-95	fbxa-193	ftn-1	T24B8.5	gst-15	T24B8.5	gst-15
	clec-266	F58G6.9	hsp-12.3	fbxa-193	coq-1	T24B8.5	B0238.1	T24B8.5
	ftn-1	scrm-4	cyp-13B1	hsp-12.3	B0238.1	coq-1	gst-4	B0238.1
	T02B5.1	fbxa-117	ZC15.4	cyp-13B1	gst-4	B0238.1	T05H4.15	gst-4
	col-95	C18D4.6	F22F7.3	ZC15.4	T05H4.15	gst-4	F55B11.6	T05H4.15
	C32H11.4	abf-2	fbxa-162	F22F7.3	F55B11.6	T05H4.15	asp-8	F55B11.6
	acs-2	F15D4.6	acs-2	fbxa-162	asp-8	F55B11.6	F58G6.9	asp-8
	Y48G1BM.6	T02B5.1	cyp-14A1	acs-2	F58G6.9	asp-8	comt-4	F58G6.9
	T05H4.15	drd-50	Y102A5C.36	C54F6.6	comt-4	F58G6.9	R02D1.2	comt-4
	R08F11.4	eol-1	fbxa-166	cyp-14A1	R02D1.2	comt-4	cyp-31A1	R02D1.2
	EEED8.2	T05H4.15	cyp-13A12	Y102A5C.36	cyp-31A1	R02D1.2	scrm-4	cyp-31A1
	sodh-1	fbxa-127	sodh-1	fbxa-166	scrm-4	cyp-31A1	ZC15.3	scrm-4
	F58H7.5	F47H4.2	C08F11.7	cyp-13A12	ZC15.3	scrm-4	gpa-9	pdfr-1
	cyp-14A1	C32H11.4	C18B10.6	sodh-1	gpa-9	pdfr-1	ftn-1	ZC15.3
	fbxc-51	clec-266	fbxa-191	C08F11.7	ftn-1	ZC15.3	ugt-61	gpa-9
	B0205.14		nhr-61	C18B10.6	ugt-61	gpa-9	coq-8	ftn-1
	rnh-1.3		mtl-1	fbxa-191	coq-8	ftn-1	Y49G5A.1	ugt-61
	pho-10		ZC15.3	nhr-61	Y49G5A.1	ugt-61	B0238.12	coq-8
	Y68A4A.13		col-95	mtl-1	B0238.12	coq-8	C46C2.2	Y49G5A.1
	F58G6.9		djr-1.2	ZC15.3	C46C2.2	Y49G5A.1	B0205.13	B0238.12
	cyp-33D1		C52A10.2	col-95	B0205.13	B0238.12	nhr-57	C46C2.2
	fbxa-127		F09E10.1	djr-1.2	nhr-57	C46C2.2	F37H8.2	B0205.13
	Y102A5C.36		K10D11.2	C52A10.2	F37H8.2	B0205.13	C06C3.5	nhr-57
	W04A8.4		egas-3	F09E10.1	C06C3.5	nhr-57	ugt-2	F37H8.2
	cyp-33C8		far-3	hrg-3	ugt-2	F37H8.2	acd-1	C06C3.5
	ugt-36		F58G6.9	C17H1.7	acd-1	C06C3.5	F44F1.4	ugt-2
	Y116F11B.10		scrm-4	K10D11.2	F44F1.4	ugt-2	djr-1.2	acd-1
	R08E5.3		fbxa-117	egas-3	djr-1.2	acd-1	T28A11.6	F44F1.4
	ZK822.1		sqrd-1	far-3	T28A11.6	F44F1.4	F44G3.10	djr-1.2
	R186.1		C18D4.6	F58G6.9	F44G3.10	djr-1.2	C08F11.7	T28A11.6
	C08F11.12		abf-2	scrm-4	C08F11.7	T28A11.6	cah-6	F44G3.10
	F17C11.13		F15D4.6	fbxa-117	R03A10.5	F44G3.10	Y46G5A.43	C08F11.7
	K10D11.2		T02B5.1	sqrd-1	cah-6	C08F11.7	C17B7.5	cah-6
	F41B5.1		T28A11.6	C18D4.6	Y46G5A.43	R03A10.5	col-158	Y46G5A.43
	K05C4.9		Y6E2A.4	abf-2	C17B7.5	cah-6	Y48C3A.3	C17B7.5
	gst-4		drd-50	F15D4.6	fgt-1	Y46G5A.43	nhr-210	col-158
	K10C9.9		col-158	T02B5.1	col-158	C17B7.5	fbxa-193	Y48C3A.3
	C23H4.2		eol-1	T28A11.6	Y48C3A.3	fgt-1	gst-14	nhr-210
	T20D4.7		F17C11.13	Y6E2A.4	nhr-210	col-158	nhr-132	fbxa-193
	cutl-10		R08E5.3	drd-50	fbxa-193	Y48C3A.3	F58B4.5	gst-14
	cdr-2		ugt-62	col-158	gst-14	nhr-210	ldh-1	nhr-132
	clec-222		T05H4.15	eol-1	nhr-132	fbxa-193	nhr-193	F58B4.5
	math-10		Y46G5A.43	F17C11.13	F58B4.5	gst-14	cyp-13B1	ldh-1
	C17B7.5		fbxa-127	R08E5.3	ldh-1	nhr-132	far-3	nhr-193
	Y61A9LA.5		K05C4.9	ugt-62	nhr-193	F58B4.5	C23H4.2	cyp-13B1
	R02D1.2		math-10	T05H4.15	cyp-13B1	ldh-1	nhr-115	far-3
	F09E10.1		F47H4.2	Y46G5A.43	far-3	nhr-193	C18D4.6	C23H4.2
	math-45		R186.1	fbxa-127	C23H4.2	cyp-13B1	C54F6.18	nhr-115
	F12E12.11		Y105C5B.14	M60.7	nhr-115	far-3	acs-2	C18D4.6
	F31E9.6		bath-20	K05C4.9	C18D4.6	C23H4.2	T01D3.3	C54F6.18
	T08E11.1		cdr-2	F22G12.1	C54F6.18	nhr-115	R05H10.7	acs-2
	F27C1.18		K08D8.12	math-10	acs-2	C18D4.6	F27C1.18	T01D3.3
	F22F7.3		R08F11.4	F47H4.2	T01D3.3	C54F6.18	col-176	R05H10.7
	F53G12.4		cutl-10	R186.1	R05H10.7	acs-2	Y6E2A.4	F27C1.18
	R05D8.7		fbn-1	Y105C5B.14	F27C1.18	T01D3.3	F09E10.1	col-176
	F44F1.4		math-15	bath-20	col-176	R05H10.7	fbxa-191	Y6E2A.4
	R08E5.1		clec-222	cdr-2	Y6E2A.4	F27C1.18	tsfm-1	F09E10.1
	Y67D8C.23		ttr-23	K08D8.12	F09E10.1	cts-1	acs-21	fbxa-191
	F49F1.7		K10C9.9	R08F11.4	fbxa-191	col-176	ZC204.12	tsfm-1
	Y46G5A.43		ins-35	cutl-10	tsfm-1	Y6E2A.4	ZC204.14	acs-21
	F41C3.7		math-45	fbn-1	acs-21	F09E10.1	mif-1	ZC204.12
	C24B5.4		ugt-19	K09H11.11	pfk-1.1	fbxa-191	F43H9.4	ZC204.14
	W06H8.2		fbxc-51	math-15	ZC204.12	tsfm-1	F22B5.4	mif-1
	fbxc-43		C32H11.4	clec-222	ZC204.14	acs-21	F15B9.10	F43H9.4
	C52A10.2		Y102A5C.5	ttr-23	mif-1	pfk-1.1	Y102A5C.5	F22B5.4
	amt-1		F27C1.18	K10C9.9	F43H9.4	ZC204.12	fbxa-117	F15B9.10
	daao-1		nhr-57	ins-35	F22B5.4	ZC204.14	C52A10.2	Y102A5C.5
	nhr-193		clec-266	math-45	F15B9.10	mif-1	Y102A5C.6	fbxa-117
	ppt-1		F49F1.7	ugt-19	Y102A5C.5	F43H9.4	DC2.5	C52A10.2
	egas-3		Y43C5A.3	fbxc-51	fbxa-117	F22B5.4	F27D9.2	Y102A5C.6
	Y46G5A.6		Y49G5A.1	C32H11.4	C52A10.2	F15B9.10	K09E9.1	K09H11.11
	linc-29		C23H4.2	Y102A5C.5	Y102A5C.6	Y102A5C.5	cyp-13A12	DC2.5
	fbxa-166		gst-15	F27C1.18	F54D5.3	fbxa-117	sdz-8	F27D9.2
	C54F6.5		acd-1	nhr-57	DC2.5	C52A10.2	fbxa-127	K09E9.1
	C44B12.6		F22B5.4	clec-266	F27D9.2	Y102A5C.6	F15D4.6	cyp-13A12
	C46C2.3		F21C10.11	F49F1.7	K09E9.1	K09H11.11	B0391.8	sdz-8
	Y48G1BL.5		T26H5.8	Y43C5A.3	cyp-13A12	F54D5.3	R06A10.1	fbxa-127
	math-38		nhr-115	Y49G5A.1	sdz-8	DC2.5	W10C8.5	C45B11.7
	MTCE.33		EEED8.2	C23H4.2	fbxa-127	F27D9.2	K05C4.9	F15D4.6
	rdl-1		Y48G1BM.6	gst-15	F15D4.6	K09E9.1	trx-2	B0391.8
	ugt-61		F57A10.2	acd-1	B0391.8	cyp-13A12	Y48G1BM.6	R06A10.1
	B0507.6		C45B11.7	F22B5.4	R06A10.1	sdz-8	F35F10.1	W10C8.5
	Y45F10C.2		srh-2	F21C10.11	W10C8.5	fbxa-127	mul-1	K05C4.9
	acd-1		R05D8.7	T26H5.8	K05C4.9	C45B11.7	T08E11.1	trx-2
	fbxa-107		K12D9.1	nhr-115	trx-2	F15D4.6	math-10	Y48G1BM.6
	F58B4.5		mul-1	EEED8.2	Y48G1BM.6	B0391.8	T02B5.1	F35F10.1
	K01A11.3		Y46H3C.6	Y48G1BM.6	F35F10.1	R06A10.1	clec-65	mul-1
	math-42		B0462.5	F57A10.2	mul-1	W10C8.5	C35B1.5	T08E11.1
	ins-35		DC2.5	C45B11.7	T08E11.1	K05C4.9	F47B8.2	math-10
	nnt-1		dhs-31	srh-2	math-10	trx-2	fbxa-11	T02B5.1
	dyf-3		F17B5.1	R05D8.7	T02B5.1	Y48G1BM.6	cyp-13A8	clec-65
	sqrd-1		R08E5.1	K12D9.1	clec-65	F35F10.1	F22G12.8	C35B1.5
	srh-48		cyp-13A6	mul-1	C35B1.5	mul-1	K10D11.2	F47B8.2
	fbxa-192		asp-8	R05H11.2	F47B8.2	T08E11.1	gpd-2	fbxa-11
	fbxa-11		F47B8.2	Y46H3C.6	clec-265	math-10	F29C6.1	cyp-13A8
	dod-3		C44B12.6	B0462.5	fbxa-11	T02B5.1	spp-1	F22G12.8
	C33D9.5		C17B7.5	DC2.5	cyp-13A8	clec-65	nhr-211	K10D11.2
	Y23H5A.8		F55A3.6	dhs-31	F22G12.8	C35B1.5	Y68A4A.13	gpd-2
	Y46H3C.6		ugt-2	F17B5.1	M05D6.5	F47B8.2	chil-8	F29C6.1
	AC8.1		fbxa-153	R08E5.1	K10D11.2	clec-265	C25E10.8	spp-1
	bath-26		gst-4	F15B9.6	gpd-2	fbxa-11	Y116F11B.10	nhr-211
	E02C12.6		F31E9.6	cyp-13A6	F29C6.1	cyp-13A8	F25E5.8	Y68A4A.13
	W06A11.4		Y102A5C.6	asp-8	spp-1	F22G12.8	EEED8.2	chil-8
	Y61A9LA.12		nhr-193	F47B8.2	idhg-2	M05D6.5	col-95	C25E10.8
	fbxa-149		ugt-61	C44B12.6	nhr-211	K10D11.2	F21C10.11	cyp-33C4
	B0238.1		gst-33	C17B7.5	Y68A4A.13	gpd-2	Y54G2A.21	Y116F11B.10
	F55G11.8		Y116F11B.10	F55A3.6	chil-8	F29C6.1	math-15	F25E5.8
	Y43C5A.7		R02D1.2	ugt-2	C25E10.8	spp-1	kap-1	EEED8.2
	F43H9.4		B0238.1	fbxa-153	Y116F11B.10	idhg-2	slc-17.7	col-95
	F09F7.6		rnh-1.3	gst-4	F25E5.8	nhr-211	tts-1	F21C10.11
	F14D7.7		clec-76	R12G8.1	EEED8.2	nhr-179	Y73B3A.13	Y54G2A.21
	M01H9.2		skr-5	F31E9.6	col-95	Y68A4A.13	F47H4.2	math-15
	pck-1		Y54G11A.7	Y102A5C.6	F21C10.11	chil-8	ZC412.3	Y6E2A.5
	fbxa-120		T01D3.3	M60.4	Y54G2A.21	C25E10.8	ugt-21	kap-1
	ugt-52		B0507.6	nhr-193	math-15	cyp-33C4	M60.4	slc-17.7
	F20C5.6		gpa-9	ugt-61	kap-1	Y116F11B.10	nhr-212	tts-1
	ZC204.14		C08F11.12	gst-33	slc-17.7	F25E5.8	cyp-33C2	Y73B3A.13
	math-15		fbxc-43	R06A10.1	tts-1	EEED8.2	Y61A9LA.12	F47H4.2
	fbxa-153		Y6E2A.5	Y116F11B.10	Y73B3A.13	ech-8	Y46H3C.6	ZC412.3
	Y116A8C.25		F35F10.1	R02D1.2	F10E7.9	col-95	F32D8.13	ugt-21
	comt-5		hrg-1	Y71G12B.2	F47H4.2	F21C10.11	Y105C5B.14	F56C4.4
	poml-4		bath-26	ugt-40	ZC412.3	Y54G2A.21	cyp-13A6	M60.4
	F22B5.4		E02C12.6	B0238.1	ugt-21	math-15	Y43C5A.3	nhr-212
	F59A7.2		F09F7.6	W08E12.2	M05D6.6	Y6E2A.5	hrg-1	cyp-33C2
	ugt-62		F22G12.8	ZC196.2	M60.4	kap-1	abf-2	Y61A9LA.12
	T28A11.6		C46C2.3	rnh-1.3	nhr-212	slc-17.7	ZK228.4	Y46H3C.6
	F21C10.11		dod-3	clec-76	cyp-33C2	tts-1	gpd-3	F32D8.13
	bath-24		W06H8.2	skr-5	Y61A9LA.12	Y73B3A.13	ttr-25	Y105C5B.14
	nhr-57		aakg-4	Y54G11A.7	C41G7.9	F10E7.9	C37H5.13	cyp-13A6
	F57B1.9		Y54G2A.21	T01D3.3	Y73B6BL.44	F47H4.2	dhs-8	Y43C5A.3
	bath-20		Y45F10C.2	B0507.6	Y46H3C.6	ZC412.3	fbxc-43	hrg-1
	Y37A1B.5		dhs-8	gpa-9	F32D8.13	ugt-21	F26F12.8	abf-2
	fbxa-189		C30F2.4	C08F11.12	Y105C5B.14	M05D6.6	C32H11.4	ZK228.4
	Y102A5C.5		nhr-210	fbxc-43	cyp-13A6	F56C4.4	F49F1.7	gpd-3
	nhr-90		F58B4.5	Y6E2A.5	Y43C5A.3	M60.4	ceeh-1	ttr-25
	ugt-13		Y67D8C.23	B0238.12	hrg-1	nhr-212	tba-9	C30F2.4
	hsp-12.3		srh-48	F35F10.1	abf-2	cyp-33C2	C35D10.17	C37H5.13
	C48D1.1		F14D7.7	clec-4	ZK228.4	Y61A9LA.12	K09C6.9	dhs-8
	T05F1.11		T20D4.7	hrg-1	gpd-3	C41G7.9	F57A10.2	fbxc-43
	D1086.1		pck-1	bath-26	ttr-25	Y73B6BL.44	skr-5	F26F12.8
	clec-76		gadr-5	E02C12.6	C37H5.13	Y46H3C.6	gst-12	C32H11.4
	gst-13		linc-29	F09F7.6	dhs-8	F32D8.13	icl-1	F49F1.7
	nhr-115		chil-8	F22G12.8	fbxc-43	H28G03.2	drd-50	ceeh-1
	alh-5		Y47G7B.2	asp-10	F26F12.8	Y105C5B.14	glb-19	tba-9
	Y54G2A.21		fbxa-120	C46C2.3	C32H11.4	cyp-13A6	K08D8.12	C35D10.17
	K10C2.7		ugt-36	dod-3	F49F1.7	Y43C5A.3	F58E2.4	K09C6.9
	nhr-210		F25E5.8	W06H8.2	ceeh-1	hrg-1	ipgm-1	B0303.11
	ugt-21		F41B5.1	aakg-4	tba-9	abf-2	fbxa-149	F57A10.2
	hil-8		fbxa-107	Y54G2A.21	C35D10.17	ZK228.4	scrm-2	skr-5
	fbxa-191		fbxa-189	Y45F10C.2	K09C6.9	gpd-3	Y95B8A.6	gst-12
	fbn-1		amt-1	dhs-8	F57A10.2	ttr-25	gpa-15	icl-1
	acbp-6		F59H6.14	C30F2.4	skr-5	C30F2.4	C31H2.4	drd-50
	nhr-54		nhr-132	nhr-210	gst-12	C37H5.13	fbxa-162	glb-19
	bath-21		math-38	F58B4.5	icl-1	dhs-8	glb-1	C49C8.2
	Y6E2A.4		K01A11.3	Y67D8C.23	drd-50	fbxc-43	R08E5.1	K08D8.12
	chil-8		bath-24	srh-48	rmo-1	F26F12.8	F37H8.3	F58E2.4
	gst-24		dyf-3	Y46G5A.38	egl-9	C32H11.4	fbxa-120	ipgm-1
	B0462.5		dpy-14	F14D7.7	glb-19	F49F1.7	C06E4.3	fbxa-149
	nhr-211		F53G12.4	T20D4.7	K08D8.12	ceeh-1	poml-3	scrm-2
	C06A5.12		fbxa-149	acs-21	F58E2.4	tba-9	K10C9.9	Y95B8A.6
	nhr-132		F58H7.5	pck-1	ipgm-1	C35D10.17	R08E5.3	gpa-15
	F55A3.7		nhr-90	gadr-5	fbxa-149	K09C6.9	acer-1	C31H2.4
	Y47G7B.2		C04G6.6	linc-29	scrm-2	B0303.11	linc-29	fbxa-162
	nspa-5		T11F9.10	chil-8	Y95B8A.6	F57A10.2	cutl-10	glb-1
	F22G12.8		droe-4	Y47G7B.2	gpa-15	skr-5	C04E6.13	R08E5.1
	C25E10.8		bcmo-2	fbxa-120	C31H2.4	gst-12	ttr-23	F37H8.3
	C33D9.6		F12E12.11	ugt-36	fbxa-162	icl-1	C55A6.6	fbxa-120
	btb-16		fbxa-87	dct-3	glb-1	drd-50	bgal-1	C06E4.3
	ham-1		C24B5.4	F25E5.8	R08E5.1	rmo-1	C55A6.7	poml-3
	C06E4.3		Y61A9LA.5	nlp-28	F37H8.3	E04A4.5	F20G2.1	K10C9.9
	cbl-1		nlp-2	F41B5.1	fbxa-120	egl-9	W06H8.2	C29F9.6
	ugt-19		nhr-211	fbxa-107	F15A4.6	glb-19	R05D8.7	R08E5.3
	Y6D1A.2		ugt-13	fbxa-189	spg-7	C49C8.2	clec-4	acer-1
	far-3		Y6G8.2	amt-1	C06E4.3	K08D8.12	Y61A9LA.5	linc-29
	F58A6.1		F37H8.2	T16G12.8	poml-3	F58E2.4	eri-6	cutl-10
	C04G6.6		R102.6	F59H6.14	K10C9.9	ipgm-1	ugt-40	C04E6.13
	Y102A5C.6		tcl-2	K09C6.9	R08E5.3	C05D11.5	Y25C1A.13	ttr-23
	pdfr-1		sdz-8	nhr-132	acer-1	fbxa-149	alh-5	C55A6.6
	F20G2.1		poml-4	math-38	linc-29	scrm-2	Y51A2D.14	bgal-1
	ZK228.4		gst-12	K01A11.3	C03G6.17	Y95B8A.6	B0507.6	C55A6.7
	gpa-9		H25K10.1	bath-24	cutl-10	gpa-15	ugt-13	F20G2.1
	F37H8.2		ZK1073.1	cyp-34A5	C04E6.13	C31H2.4	cuc-1	W06H8.2
	C55A6.7		cyp-33D1	dyf-3	ttr-23	fbxa-162	Y48G1BM.8	R05D8.7
	B0205.13		ZC204.14	dpy-14	C55A6.6	glb-1	C18B10.6	clec-4
	F59H6.14		cdr-4	F53G12.4	flp-3	R08E5.1	Y71G12B.2	Y61A9LA.5
	Y105C5B.15		nspa-5	fbxa-149	marb-1	F37H8.3	F56C11.3	eri-6
	M162.12		F48D6.4	F58H7.5	C35D10.5	fbxa-120	R13H4.2	ugt-40
	F01D5.3		W03H9.2	nhr-90	bgal-1	F15A4.6	srh-48	Y25C1A.13
	K08D8.12		gst-31	C04G6.6	C55A6.7	spg-7	fmo-2	alh-5
	F37H8.3		math-42	T11F9.10	F20G2.1	Y105E8A.11	F16C3.3	Y51A2D.14
	K08D9.9		hil-8	droe-4	flp-18	C06E4.3	nhr-136	B0507.6
	C48D1.5		fbxa-11	bcmo-2	W06H8.2	poml-3	egas-3	gst-41
	F33E2.5		nnt-1	F12E12.11	R05D8.7	K10C9.9	gst-5	ugt-13
	cyp-13A10		F20G2.1	fbxa-87	enol-1	C29F9.6	bcmo-2	cuc-1
	Y54G11A.7		K08D9.9	C24B5.4	coq-5	R08E5.3	C24B5.4	Y48G1BM.8
	asp-8		F09C8.1	Y61A9LA.5	gfm-1	acer-1	sodh-1	C18B10.6
	C04E12.5		ppt-1	nlp-2	clec-4	linc-29	T06E6.10	Y71G12B.2
	F35F10.1		ZC196.1	nhr-211	nhr-65	flp-12	amt-1	F56C11.3
	nduo-6		ugt-21	bath-47	Y61A9LA.5	C03G6.17	W06A11.4	R13H4.2
	gst-12		F58E2.3	ugt-13	eri-6	F33H2.3	F16B4.2	F58G6.7
	nhr-141		ZK228.4	gcy-19	C15A11.7	cutl-10	C44B12.6	srh-48
	nhr-61		gst-24	C23H4.6	ugt-40	C04E6.13	fbxa-107	fmo-2
	col-158		math-34	C29F9.6	Y25C1A.13	ttr-23	dhs-31	F16C3.3
	C03A7.12		C48D1.1	Y6G8.2	alh-5	C55A6.6	C03A7.12	nhr-136
	ndfl-4		ZC317.7	F37H8.2	Y51A2D.14	flp-3	poml-4	egas-3
	H14E04.3		W06A11.4	R102.6	B0507.6	marb-1	aakg-4	gst-5
	Y52B11A.12		nhr-212	C31H2.4	ugt-13	C35D10.5	glna-1	bcmo-2
	gst-15		poml-3	faah-6	cuc-1	bgal-1	dnj-10	C24B5.4
	math-14		F58E2.4	tcl-2	Y48G1BM.8	C55A6.7	F41E7.7	sodh-1
	gst-29		C46C2.2	sdz-8	C18B10.6	F20G2.1	nlp-2	M02E1.2
	R102.6		glb-19	clec-67	Y71G12B.2	flp-18	C04E12.4	T06E6.10
	glb-19		Y43F8B.24	poml-4	haly-1	W06H8.2	C33D9.6	amt-1
	F10D7.4		M01H9.2	gst-12	F56C11.3	H28G03.1	btb-16	W06A11.4
	tpk-1		rdl-1	H25K10.1	R13H4.2	R05D8.7	R08F11.4	F16B4.2
	C04E6.13		M162.12	M01B2.13	srh-48	enol-1	M116.2	C44B12.6
	Y43F8B.24		C37A5.7	gst-20	fmo-2	coq-5	dpy-14	fbxa-107
	T01D3.3		F55G11.8	ZK1073.1	misc-1	cyp-33C9	nhr-230	dhs-31
	dhs-31		C06E4.3	cyp-33D1	F16C3.3	gfm-1	oac-7	C03A7.12
	bath-12		T05F1.11	math-37	nhr-136	clec-4	gcy-19	poml-4
	T01B11.2		F43H9.4	ZC204.14	egas-3	nhr-65	math-45	aakg-4
	gadr-5		C04E12.5	cdr-4	gst-5	Y61A9LA.5	clec-222	glna-1
	slc-36.3		trxr-2	nspa-5	bcmo-2	eri-6	droe-4	dnj-10
	Y43C5A.3		aldo-1	F48D6.4	C24B5.4	C15A11.7	M01H9.2	F41E7.7
	D2096.1		lipl-1	W03H9.2	sodh-1	M04G7.3	gana-1	nlp-2
	Y55F3AM.11		C33D9.5	oac-7	T06E6.10	ugt-40	F12E12.11	C04E12.4
	B0391.8		col-101	gst-31	amt-1	Y25C1A.13	C37A5.7	C33D9.6
	F47B8.2		C25E10.8	C49C8.2	W06A11.4	alh-5	R102.6	btb-16
	DC2.5		F15B9.10	math-42	F16B4.2	Y51A2D.14	M162.12	R08F11.4
	trxr-2		F59A7.2	hil-8	C44B12.6	B0507.6	aqp-1	M116.2
	dmd-9		B0391.8	fbxa-11	fbxa-107	gst-41	Y67D8C.23	dpy-14
	W03H9.2		ZC443.3	col-98	ymel-1	ugt-13	gst-20	nhr-230
	nhr-212		F45D11.1	nnt-1	timm-23	cuc-1	col-103	oac-7
	F58E2.3		F57B1.9	F20G2.1	dhs-31	Y48G1BM.8	ncx-4	gcy-19
	kap-1		R02C2.7	dhs-23	C03A7.12	C18B10.6	bath-20	math-45
	hda-11		H11E01.2	gpa-15	phb-2	Y71G12B.2	F13D12.3	clec-222
	F25E5.8		kap-1	clec-64	poml-4	haly-1	T26H5.8	droe-4
	F11A5.9		D1086.1	K08D9.9	aakg-4	F56C11.3	C46A5.1	M01H9.2
	ugt-2		D2096.1	col-103	glna-1	R13H4.2	faah-6	gana-1
	F55G1.7		nhr-238	F09C8.1	C25H3.14	F58G6.7	F55A3.6	F12E12.11
	droe-4		Y116A8C.25	let-653	dnj-10	srh-48	C46C2.3	C37A5.7
	ZC443.3		lipl-2	F22H10.2	F41E7.7	pccb-1	Y46G5A.6	R102.6
	F21C10.10		btb-16	C46A5.1	ZK1320.2	fmo-2	F57B1.9	M162.12
	aqp-1		fbxa-187	ppt-1	nlp-2	misc-1	hil-8	aqp-1
	hrg-1		F21C10.10	ZC196.1	C04E12.4	F16C3.3	fbxa-153	Y67D8C.23
	cyp-32B1		Y6D1A.2	ugt-21	F38B2.4	amph-1	ddo-1	gst-20
	Y48G1BM.8		aqp-1	F58E2.3	C33D9.6	kcnl-2	F31E9.6	col-103
	sdz-8		clec-223	ttr-22	C34C12.8	nhr-136	C34D1.4	ncx-4
	tcl-2		Y61A9LA.12	ZK228.4	btb-16	egas-3	F17B5.1	bath-20
	elt-6		cyp-13A10	gst-24	R08F11.4	gst-5	scl-6	F13D12.3
	F15B9.10		col-143	math-34	M116.2	bcmo-2	C04G6.6	T26H5.8
	C46C2.5		gst-29	C34C6.7	dpy-14	C24B5.4	nhr-126	C46A5.1
	aakg-4		Y46G5A.6	C48D1.1	C53A5.13	sodh-1	mtl-1	faah-6
	ZC317.7		F37H8.3	fbxa-188	nhr-230	M02E1.2	clec-85	cyp-34A6
	bbs-5		Y43C5A.7	ZC317.7	mrp-5	T06E6.10	apy-1	F55A3.6
	T24B8.3		gst-13	W06A11.4	pcca-1	amt-1	spp-15	C46C2.3
	F48D6.4		C04E6.13	Y39E4B.14	oac-7	W06A11.4	mcp-1	Y46G5A.6
	T28H10.1		R09D1.12	nhr-212	gcy-19	F16B4.2	C33D9.5	F57B1.9
	aldo-1		ZK816.1	poml-3	ZC443.4	C44B12.6	C48D1.1	hil-8
	col-101		C06A5.12	col-42	math-45	fbxa-107	C08F11.12	fbxa-153
	ZK1073.1		Y73B3A.13	gst-41	clec-222	ZK370.8	ham-1	ddo-1
	H11E01.2		K10C2.7	F58E2.4	droe-4	ymel-1	acs-11	F31E9.6
	B0410.3		Y48G1BL.5	C03A7.12	abhd-3.1	tufm-1	haf-1	C34D1.4
	ZK250.13		gpa-3	C46C2.2	cps-6	timm-23	Y71H2B.4	F17B5.1
	col-143		Y20F4.4	F16B4.2	F57C2.5	dhs-31	C35A5.6	nhr-104
	C46C2.2		math-14	glb-19	M01H9.2	C03A7.12	F55G11.8	scl-6
	poml-3		cyp-32B1	Y43F8B.24	nlp-11	phb-2	B0462.5	Y43F8B.24
	fkb-8		gst-21	M01H9.2	gana-1	poml-4	T01B11.2	C04G6.6
	ZK616.2		F10D7.4	rdl-1	F12E12.11	aakg-4	D1086.12	nhr-126
	K04C1.3		F55A3.7	M162.12	C37A5.7	glna-1	ZC250.2	mtl-1
	nhr-238		T20D4.3	fbxa-2	R102.6	nhr-226	cbl-1	clec-85
	F58E2.4		slc-36.3	C37A5.7	gsto-1	C25H3.14	nlp-28	apy-1
	F53A9.7		cyp-37B1	F55G11.8	M162.12	dnj-10	col-42	spp-15
	F23D12.11		F08D12.2	Y37D8A.6	aqp-1	F41E7.7	F59H6.14	mcp-1
	fbxa-193		C46C2.5	C06E4.3	haf-3	ZK1320.2	asp-10	C33D9.5
	R02C2.7		alh-5	icl-1	Y67D8C.23	nlp-2	F53G12.4	C48D1.1
	Y43F8C.3		hda-11	T05F1.11	gst-20	C04E12.4	F41B5.1	C08F11.12
	nhr-62			F43H9.4	col-103	F38B2.4	F59A7.2	ham-1
	F08D12.2			C05B5.5	ncx-4	C33D9.6	K01A11.3	acs-11
	sulp-5			D1086.2	bath-20	C34C12.8	gpx-6	haf-1
	gst-21			Y48G1BM.8	T25B9.9	btb-16	ethe-1	Y71H2B.4
	Y25C1A.13			C04E12.5	F13D12.3	R08F11.4	fbxc-51	C35A5.6
	M57.1			cysl-2	T26H5.8	M116.2	F54D5.7	F55G11.8
	Y20F4.4			trxr-2	C46A5.1	dpy-14	Y105C5B.15	try-4
	C37A5.7			cyp-34A6	faah-6	C53A5.13	col-98	B0462.5
	Y26E6A.2			F27D9.2	F55A3.6	nhr-230	Y55F3AM.11	T01B11.2
	W10C8.5			aldo-1	C46C2.3	mrp-5	Y82E9BR.22	D1086.12
	F27D9.2			Y95B8A.6	Y46G5A.6	pcca-1	nspa-5	ZC250.2
	dod-22			lipl-1	F57B1.9	oac-7	D2096.1	cbl-1
	cars-2			W02D7.5	aco-2	gcy-19	osm-1	nlp-28
	col-142			glb-1	hil-8	ZC443.4	clec-266	col-42
	C35E7.4			nhr-112	fbxa-153	math-45	F09F7.6	F59H6.14
	K08D8.5			C33D9.5	ddo-1	clec-222	nhr-238	ugt-50
	clec-146			col-101	F31E9.6	droe-4	fkb-8	asp-10
	F58G6.3			C25E10.8	C34D1.4	abhd-3.1	ppt-1	F53G12.4
	bath-1			C08F11.3	flp-9	cps-6	F22H10.2	F41B5.1
	F42G2.5			C35B1.5	F17B5.1	F57C2.5	cyp-33D1	F59A7.2
	nhr-230			F15B9.10	E01G4.7	M01H9.2	clec-76	K01A11.3
	Y95B8A.6			ugt-32	scl-6	nlp-11	nhr-62	gpx-6
	ugt-50			gpx-6	C04G6.6	gana-1	tyms-1	ethe-1
	faah-6			F59A7.2	nhr-126	nduf-6	C17H1.7	fbxc-51
	K09E9.1			F40D4.17	mtl-1	daf-9	C23H4.6	nhr-123
	C37A2.6			B0391.8	clec-85	F12E12.11	ugt-32	F54D5.7
	C44E12.1			ZC443.3	got-2.2	flp-22	nspc-18	Y105C5B.15
	ndx-3			ham-1	apy-1	C37A5.7	K08D9.9	col-98
	gana-1			F45D11.1	spp-15	R102.6	F59C6.12	Y55F3AM.11
	F41E7.7			dod-22	mcp-1	T23B12.8	F58G6.3	Y82E9BR.22
	Y65A5A.1			gana-1	C33D9.5	math-3	bath-47	nspa-5
	Y105C5A.8			cpr-8	folt-1	gsto-1	W03H9.2	D2096.1
	icl-1			F57B1.9	C48D1.1	flp-7	F14D7.7	osm-1
	che-12			R02C2.7	C08F11.12	M162.12	F10D7.4	clec-266
	glb-1			T14B4.5	ham-1	aqp-1	H25K10.1	F09F7.6
	F35F10.6			ttr-25	acs-11	haf-3	Y43F8C.3	che-3
	oac-7			C33D9.6	stl-1	Y67D8C.23	lys-2	nhr-238
	F53A9.6			tba-9	haf-1	gst-20	fbxa-2	fkb-8
	lgc-30			H11E01.2	gpi-1	col-103	gst-33	F58H1.5
	aat-3			F47B8.3	mrps-14	ncx-4	F08D12.2	ppt-1
	C31H2.4			cah-6	nhr-96	Y106G6A.1	col-142	F22H10.2
	W10D9.3			C55A6.6	Y71H2B.4	bath-20	eol-1	cyp-33D1
	clec-4			kap-1	C35A5.6	T25B9.9	fbxa-189	clec-76
	nit-1			nhr-230	F55G11.8	F13D12.3	T12B3.3	nhr-62
	Y71A12B.18			lys-2	B0462.5	T26H5.8	K07C11.3	tyms-1
	C27C7.1			F58G6.7	T01B11.2	C46A5.1	nhr-180	C17H1.7
	clec-65			F48G7.13	D1086.12	faah-6	F55A3.7	C23H4.6
	C35B1.5			D1086.1	ZC250.2	T28F3.5	F58E2.3	ugt-32
	E01G4.7			D2096.1	cbl-1	cyp-34A6	clec-67	ceh-62
	spd-3			nhr-238	nlp-28	F55A3.6	clec-52	nspc-18
	cah-6			Y116A8C.25	col-42	C46C2.3	T20D4.7	K08D9.9
	fbxa-69			ugt-57	F59H6.14	Y46G5A.6	C06A5.12	F59C6.12
	W02D7.5			F02H6.1	ztf-6	F57B1.9	ttr-47	F58G6.3
	C13E3.1			lipl-2	F20A1.6	aco-2	bath-24	R12G8.1
	C17H1.7			btb-16	asp-10	hil-8	gadr-5	bath-47
	lys-2			fbxa-187	bca-2	fbxa-153	fbxa-69	W03H9.2
	haf-1			C25F9.9	fbxa-65	ddo-1	Y45F10C.2	F14D7.7
	F26F12.3			F21C10.4	F53G12.4	F31E9.6	cyp-33C7	F10D7.4
	R06C7.6			bath-46	F41B5.1	C34D1.4	cyp-34A5	H25K10.1
	cyp-33C4			K09E9.1	F59A7.2	flp-9	svop-1	Y43F8C.3
	clec-67			F21C10.10	F48G7.4	F17B5.1	lbp-1	lys-2
	C26D10.4			bath-12	K01A11.3	E01G4.7	gst-13	E04F6.9
	Y71H2B.4			ins-5	gpx-6	nhr-104	ZC317.7	F21C10.4
	D1007.10			Y6D1A.2	ethe-1	T04C12.3	rdl-1	fbxa-2
	Y82E9BR.22			scl-6	fbxc-51	scl-6	srh-2	gst-33
	cyp-31A1			aqp-1	alh-1	Y43F8B.24	rnh-1.3	F08D12.2
	F52C9.1			che-12	F54D5.7	C04G6.6	mai-1	col-142
	nhr-18			F59C6.12	Y105C5B.15	nhr-126	dyf-3	eol-1
	nduo-5			cyp-13B2	col-98	mtl-1	nnt-1	fbxa-189
	spp-15			R03H10.1	Y55F3AM.11	clec-85	dhs-23	T12B3.3
	ham-2			C06C3.11	M163.8	got-2.2	K12D9.1	K07C11.3
	F22H10.2			F56C11.3	Y82E9BR.22	C35B8.3	F58H7.5	nhr-180
	F23D12.10			ethe-1	nspa-5	apy-1	trpa-2	tag-196
	cuc-1			slc-17.7	K07E3.4	spp-15	daao-1	gpa-3
	mttu-1			col-142	D2096.1	mcp-1	sulp-5	F55A3.7
	F56C11.3			clec-223	fbxa-207	C33D9.5	ZK816.1	lgc-30
	R119.5			Y61A9LA.12	osm-1	folt-1	ugt-36	F58E2.3
	sol-2			cyp-13A10	clec-266	C48D1.1	C06C3.11	clec-67
	W02D9.6			F02D10.6	F09F7.6	C08F11.12	Y52B11A.12	B0244.10
	Y37D8A.6			linc-46	C01F6.14	ham-1	C25G4.2	clec-52
	asp-10			nspe-4	F17A9.5	acs-12	pcs-1	T20D4.7
	bgal-1			F01D5.1	nhr-238	acs-11	clec-146	C06A5.12
	Y51A2D.14			fbxa-50	fkb-8	stl-1	F35F10.6	F01D5.1
	svop-1			cav-1	C30H6.7	haf-1	col-101	ttr-47
	C04E12.4			col-143	ppt-1	C02D5.4	Y26E6A.2	bath-24
	klp-11			acer-1	F22H10.2	gpi-1	srp-1	gadr-5
	K07C11.3			C06E4.8	cyp-33D1	mrps-14	Y20F4.4	fbxa-69
	scl-6			T25G12.11	clec-76	nhr-96	Y47G7B.2	Y45F10C.2
	Y48C3A.3			faah-5	nhr-62	Y71H2B.4	nhr-141	cyp-33C7
	ttr-25			F58G6.3	prx-19	C35A5.6	R119.5	math-37
	F10G8.9			H14E04.3	tyms-1	F55G11.8	K08D8.5	rncs-1
	clec-85			gst-29	C17H1.7	try-4	gst-31	F40D4.17
	M60.4			K08E4.2	nlp-21	cysl-1	che-12	T14B4.5
	Y42G9A.3			F59C6.18	C23H4.6	B0462.5	nhr-18	cyp-34A5
	math-3			ZC412.3	ugt-32	mrp-1	M01F1.3	svop-1
	nhr-104			F13D12.3	R53.5	T01B11.2	T05F1.11	lbp-1
	T17A3.2			Y46G5A.6	nspc-18	D1086.12	math-14	gst-13
	nhr-79			F20C5.6	K08D9.9	ZC250.2	nhr-161	ZC317.7
	K09E9.3			pgp-8	F59C6.12	cbl-1	F08F3.4	rdl-1
	hil-1			clec-85	F58G6.3	nlp-28	H11E01.2	srh-2
	ldh-1			ceeh-1	bath-47	col-42	F53F8.4	rnh-1.3
	ech-8			F37H8.3	W03H9.2	F59H6.14	M57.1	dct-3
	mtcu-1			F32D8.13	F14D7.7	ugt-50	bath-46	mai-1
	F41E6.5			Y43C5A.7	C50D2.9	ztf-6	nhr-94	dyf-3
	K08E4.2			cyp-33C4	F10D7.4	F20A1.6	tpk-1	nnt-1
	M116.2			gst-13	H25K10.1	asp-10	F41G4.7	C36C5.12
	R11D1.1			gadr-6	Y43F8C.3	bca-2	ZC196.1	dhs-23
	eri-6			C04E6.13	lys-2	fbxa-65	col-143	C37C3.7
	gpd-2			R09D1.12	fbxa-2	F53G12.4	gst-29	K12D9.1
	col-8			F53F8.4	gst-33	F41B5.1	E02C12.6	F58H7.5
	ttr-47			H04D03.4	F08D12.2	F59A7.2	cysl-2	trpa-2
	F29C6.1			rncs-1	col-142	F48G7.4	nhr-21	ndx-3
	nhr-21			try-4	mrps-30	K01A11.3	ZK250.13	daao-1
	ncx-4			cyp-31A1	R06C1.6	gpx-6	cyp-13A10	T11F9.10
	C37H5.13			ZK816.1	eol-1	add-2	F58A6.1	sulp-5
	mai-1			clec-146	fbxa-189	ethe-1	T26C5.4	ZK816.1
	nhr-96			K08D8.5	T12B3.3	fbxc-51	srsx-34	ugt-36
	H06I04.1			T27A1.2	prdx-3	nhr-123	F22F4.5	T16G12.8
	C15B12.6			M116.2	K07C11.3	alh-1	D1086.1	acbp-6
	T12B3.3			tyms-1	nhr-180	F54D5.7	F20C5.6	ZK822.1
	C18A3.1			C06A5.12	nhr-228	Y105C5B.15	cyp-25A3	C06C3.11
	mif-1			clec-75	Y106G6D.5	col-98	F33E2.5	Y52B11A.12
	Y11D7A.7			ncx-4	fat-1	Y55F3AM.11	acp-6	Y106G6E.4
	R04B3.2			Y73B3A.13	F55A3.7	M163.8	T16H12.9	C25G4.2
	Y37B11A.2			F41E7.7	F58E2.3	Y82E9BR.22	H14E04.3	fbn-1
	bath-36			ddo-1	clec-67	Y18H1A.4	slc-36.3	C03A7.13
	tsfm-1			mai-1	C33D9.13	W10D9.6	dod-3	M01B2.13
	C31C9.6			F22B7.9	clec-52	nspa-5	F47B8.3	pcs-1
	ZK1058.3			F43D2.7	T20D4.7	Y38F2AR.12	K10C2.7	clec-146
	nhr-180			nhr-123	C06A5.12	K07E3.4	W02D7.5	F35F10.6
	D1054.5			K10C2.7	wrt-3	D2096.1	C13E3.1	col-101
	D1086.7			nhr-178	ttr-47	fbxa-207	hsp-6	W10D9.3
	E04F6.6			nhr-21	bath-24	osm-1	Y48G8AL.15	Y26E6A.2
	Y48G8AL.15			lea-1	gadr-5	clec-266	prk-1	srp-1
	apy-1			T19C4.5	fbxa-69	F09F7.6	math-38	Y20F4.4
	F59C6.12			F25B3.5	Y45F10C.2	che-3	K04C1.3	Y47G7B.2
	D1086.12			Y48G1BL.5	cyp-33C7	C01F6.14	ttr-2	nhr-141
	K09C6.9			Y105C5A.8	ZK1098.11	F17A9.5	col-8	R119.5
	Y106G6E.4			tpk-1	cyp-34A5	nhr-238	Y6G8.2	ZK593.2
	F16B4.2			M04C3.5	F57B9.1	fkb-8	nhr-79	K08D8.5
	ipgm-1			F23D12.10	mce-1	C30H6.7	bath-12	gst-31
	acer-1			cuc-1	svop-1	F58H1.5	gadr-6	che-12
	Y17G9B.4			ZC204.12	lbp-1	ppt-1	R02C2.7	D1054.5
	E_BE45912.2			Y20C6A.1	glrx-5	F22H10.2	ins-35	Y6D1A.2
	osm-1			gpa-3	gst-13	cyc-2.1	ttr-22	nhr-18
	gadr-6			Y20F4.4	ZC317.7	cyp-33D1	ttr-5	M01F1.3
	C49C8.3			nit-1	rdl-1	clec-76	Y116A8C.25	T05F1.11
	mcp-1			math-14	srh-2	nhr-62	Y43C5A.7	math-14
	F45G2.7			haf-1	F07H5.5	prx-19	tig-2	nhr-161
	ZC412.3			fbxa-69	rnh-1.3	tyms-1	ZC443.3	linc-46
	F53H4.2			cyp-32B1	Y59C2A.3	C17H1.7	B0410.3	F08F3.4
	col-98			C04E12.4	ZK637.2	nlp-21	F36A2.3	nhr-152
	tyms-1			C44E12.1	trp-4	C23H4.6	R11D1.1	H11E01.2
	emre-1			F35F10.4	mai-1	ugt-32	ubc-8	C31C9.6
	ZC410.5			C31C9.6	dyf-3	R53.5	Y105C5A.8	F53F8.4
	C35D10.17			tsfm-1	nnt-1	ceh-62	emre-1	M57.1
	acp-6			cyp-25A3	dhs-23	gpx-8	F12A10.1	bath-46
	ceeh-1			ssu-1	fbxa-82	nspc-18		nhr-94
	W09D6.1			gst-21	hda-5	K08D9.9		tpk-1
	C25G4.2			C30F12.3	K12D9.1	F09A5.2		F41G4.7
	tag-196			R13H4.2	F58H7.5	Y54G2A.45		fbxa-87
	gpd-3			R05H10.1	trpa-2	cri-3		cpr-8
	M01E5.2			C37C3.7	nft-1	F59C6.12		Y65A5A.1
	chd-3			nhr-180	daao-1	F53F4.10		ZC196.1
	smp-1			F11E6.4	sulp-5	F58G6.3		col-143
	tps-1			F10D7.4	ZK816.1	R12G8.1		gst-29
	D1054.1			F29C6.1	ugt-36	bath-47		E02C12.6
	M01F1.3			F55A3.7	C06C3.11	W03H9.2		cysl-2
	acs-21			nhr-141	coq-2	W02C12.2		C25F9.9
	glna-1			Y11D7A.7	Y52B11A.12	F14D7.7		nhr-3
	F54D5.7			scrm-2	clk-1	C50D2.9		nhr-21
	polg-1			sulp-5	C25G4.2	F10D7.4		ZK250.13
	ceh-62			Y37B11A.2	ceh-93	H25K10.1		cyp-13A10
	srp-1			daao-1	flp-11	Y43F8C.3		F58A6.1
	pstk-1			ZK328.7	R12C12.5	lys-2		K08E4.2
	cysl-2			Y65A5A.1	pcs-1	E04F6.9		F01D5.3
	ptr-13			nhr-152	mmcm-1	C25H3.7		tcl-2
	nhr-161			clec-65	clec-146	F21C10.4		T26C5.4
	ZK1098.11			Y82E9BR.22	F35F10.6	fbxa-2		srsx-34
	mab-20			trpl-1	col-101	Y32F6A.5		F22F4.5
	tig-2			ZK822.1	Y73F8A.27	gst-33		math-42
	C39E9.8			ZK593.2	Y26E6A.2	F08D12.2		D1086.1
	B0303.11			cbl-1	srp-1	col-142		sdz-24
	lea-1			T16H12.9	Y20F4.4	ZK971.1		Y15E3A.5
	T23F11.4			gpd-2	Y47G7B.2	mrps-30		F20C5.6
	F38B2.4			col-8	nhr-141	R06C1.6		cyp-25A3
	seld-1			T20D4.3	R119.5	eol-1		F33E2.5
	T06E6.10			C25G4.2	T27A3.6	fbxa-189		acp-6
	glod-4			rgs-11	strl-1	T12B3.3		T16H12.9
	prk-1			C45G7.4	K08D8.5	prdx-3		H14E04.3
	cpr-8			F56C4.4	gst-31	K07C11.3		slc-36.3
	coq-8			F01D5.3	gly-14	best-18		dod-3
	Y45F3A.9			slc-36.3	che-12	nhr-180		fbxa-10
	col-42			M03D4.3	C04E12.2	tag-196		F47B8.3
	E04F6.9			Y48C3A.3	T21F4.1	nhr-228		K10C2.7
	ttr-2			Y43F8C.3	nhr-18	Y106G6D.5		W02D7.5
	hsp-6			nhr-18	M01F1.3	gpa-3		ssu-1
	trx-2			K01A2.3	T05F1.11	D1053.3		C13E3.1
	C13B9.2			B0244.10	math-14	klp-11		hsp-6
	madf-2			srsx-34	nhr-161	fat-1		Y48G8AL.15
	duxl-1			cyp-37B1	F08F3.4	F55A3.7		prk-1
	slc-17.7			Y22D7AR.10	cyp-33E2	lgc-30		math-38
	R13H4.2			Y15E3A.5	Y116A8C.29	F58E2.3		clec-75
	C05C8.1			nspc-18	F25B4.7	clec-67		F36D1.9
	nspc-18			trpa-2	ZK742.4	C33D9.13		K04C1.3
	ddo-1			W10C8.5	plp-1	B0244.10		ttr-2
	pck-2			hil-1	Y69H2.3	tin-44		dod-22
	C47E12.3			clec-184	H11E01.2	clec-52		M01B2.10
	col-103			M110.10	C47E12.3	T20D4.7		col-8
	magu-4			T09F5.12	F53F8.4	C06A5.12		Y6G8.2
	dnj-10			Y105C5B.15	F48E8.3	pghm-1		nhr-79
	ubc-8			B0507.10	ZC443.1	F01D5.1		bath-12
	maa-1			F08D12.2	Y105C5B.5	wrt-3		fbxc-33
	nlp-28			C46C2.5	M57.1	ttr-47		Y42G9A.3
	pcs-1			C18D4.12	bath-46	bath-24		gadr-6
	acs-11			alh-5	Y54F10AR.2	Y71H2AL.2		R02C2.7
	secs-1			nhr-62	nhr-94	gadr-5		ins-35
	cysl-1			bath-1	tpk-1	fbxa-69		ttr-22
	F25E5.5			hda-11	F41G4.7	Y45F10C.2		chd-3
	F36A2.3			nhr-136	trpp-5	C15B12.6		F11A5.9
	M18.3			C49C8.3	ZC196.1	cyp-33C7		ttr-5
	ttr-24			fbxa-182	col-143	math-37		Y116A8C.25
	ceh-91			K07C11.3	gst-29	rncs-1		gst-21
	erl-1			F35F10.6	E02C12.6	F40D4.17		Y43C5A.7
	M05D6.5			C36C5.12	cysl-2	T14B4.5		tig-2
	Y38F2AR.12			mcp-1	F27C1.2	ZK1098.11		ZC443.3
	coq-4			F33E2.5	coq-4	cyp-34A5		B0410.3
	T05G5.5			T12D8.5	C27B7.2	F57B9.1		W04A8.4
	F15A4.6			nhr-79	nhr-21	mce-1		F36A2.3
	fgt-1			K03H6.2	Y71F9B.13	svop-1		T20D4.3
	H28G03.1			tps-1	ZK250.13	sbt-1		Y37A1B.5
	Y75B8A.19			che-3	H27A22.1	lbp-1		R11D1.1
	flp-18			C34D1.4	daf-19	glrx-5		T19C4.5
	lbp-2			K07A1.6	Y43F8B.14	clp-7		ubc-8
	lbp-3			K01A2.4	cyp-13A10	gst-13		F15E6.4
	mus-81			F42G2.5	F58A6.1	ZC317.7		F26D11.6
	C25H3.7			trx-2	T26C5.4	rdl-1		Y105C5A.8
	pccb-1			F12A10.1	T04A8.18	srh-2		Y11D7A.7
	idhg-2			C25H3.10	srsx-34	F07H5.5		F02H6.1
	Y71F9AL.8			ZC395.5	F22F4.5	rnh-1.3		Y37B11A.2
	coq-1			ugt-14	C32E8.9	dct-3		emre-1
	klo-1			mif-1	D1086.1	Y59C2A.3		F42G2.5
	ymel-1			cyp-33C7	cln-3.2	ZK637.2		F12A10.1
	C53A5.13			T07G12.5	F20C5.6	trp-4		mab-21
	fbxa-114			T01B11.2	pck-2	mai-1		bath-36
	mce-1			acs-11	cyp-25A3	R04B5.5		cyp-33C3
	Y54F10AR.2			W04A8.4	F33E2.5	cox-15		F15B9.6
	enol-1			F53A9.8	acp-6	dyf-3		R03H10.1
	efsc-1			Y25C1A.13	C26D10.4	nnt-1		ham-2
	C56C10.9			eri-6	lec-5	C36C5.12		trpl-1
	ZK1320.2			pdfr-1	C05C8.1	dhs-23		F10G8.9
	mnk-1			acp-6	T16H12.9	fbxa-82		T28H10.1
	Y39B6A.3			ttr-5	H14E04.3	hda-5		clec-223
	Y32F6A.5			C35D10.17	slc-36.3	nduf-7		M01E5.2
	cyp-33C9			Y55F3AM.11	dod-3	K11H12.9		T28B8.1
	dnj-4			Y51A2D.14	igdb-2	C37C3.7		faah-5
	K01G5.10			F15E6.3	F47B8.3	K12D9.1		lipl-2
	F56A8.5			ugt-50	K10C2.7	memo-1		K10C2.12
	tub-2			T26C5.4	ears-2	F58H7.5		W09D6.1
	Y47G6A.14			pstk-1	W02D7.5	trpa-2		F45G2.7
	C14C10.2			sdz-24	F35D11.3	madf-2		mtcu-1
	mif-2			best-5	grd-3	ppgn-1		C46C2.5
	Y105C5A.24			ldh-1	C13E3.1	nft-1		Y7A9C.1
	D2030.2			ZK616.2	hsp-6	ndx-3		F22B7.9
	memo-1			F35D2.3	F09F7.7	ida-1		F09C8.1
	stl-1			F58A6.1	Y48G8AL.15	daao-1		K07A1.6
	nhr-65			ipgm-1	Y17G7B.10	T11F9.10		bath-1
	trpp-5			F53A9.7	prk-1	sulp-5		K10D3.6
	F27C1.2			K07A1.15	mrt-1	ZK816.1		lin-46
	C25H3.14			Y52B11A.12	math-38	ugt-36		nhr-54
	ugtp-1			dnj-10	K04C1.3	T16G12.8		polg-1
	acdh-11			lin-46	ttr-2	R06C7.6		col-119
	sir-2.4			srp-1	ztf-17	acbp-6		ZK616.2
	F07H5.5			F10G8.9	VF13D12L.3	ZK822.1		Y48G1BL.5
	Y43B11AR.3			R119.5	C14C10.2	C06C3.11		cars-2
	pcca-1			F26F12.3	Y57G11C.45	Y66A7A.2		F53A9.7
	M04B2.2			lbp-1	col-8	coq-2		F48D6.4
	haf-3			C35A5.6	Y71G12B.10	Y52B11A.12		C06E4.8
	C27B7.2			gpd-3	Y6G8.2	clk-1		T20D4.5
	M05D6.6			C18D4.8	Y71G10AR.4	Y106G6E.4		Y47D3B.4
	T25B9.9			ZK1053.4	nhr-79	C25G4.2		E04F6.6
	Y77E11A.2			fkb-7	Y48E1C.4	ceh-93		spd-3
	K06A4.7			C06B3.6	bath-12	fbn-1		F21C10.10
	ZK858.5			C55A6.7	clpp-1	flp-11		F25E5.5
	C50D2.9			abhd-5.1	gadr-6	C03A7.13		C37A2.6
	ztf-6			E01G4.5	mnk-1	cdo-1		F41E6.5
	T04H1.5			ZC250.2	R02C2.7	M01B2.13		D1086.7
	mrp-5			R11D1.1	clec-1	R12C12.5		F26F12.3
	nth-1			C13E3.1	ins-35	pcs-1		F23D12.10
	cln-3.2			T06E6.10	ctl-3	mmcm-1		C44E12.1
	C34D10.2			gem-4	C29E4.10	F37C12.3		C30F12.3
	arl-5			F15E6.4	ttr-22	clec-146		C25H3.10
	K07E3.4			F36H5.14	aldo-2	F35F10.6		ceh-91
	T12G3.4			ubc-8	tyr-1	col-101		F31E3.6
	nft-1			F22F4.5	R10E8.6	Y73F8A.27		F53A9.8
	R53.5			mtcu-1	ulp-3	F30B5.4		tps-1
	abhd-3.1			W02D9.6	Y119D3B.14	W10D9.3		gst-24
	prx-19			pcs-1	D2023.6	Y26E6A.2		D1007.10
	F33H2.3			skr-7	T12G3.4	srp-1		Y53G8AL.1
	ctsa-2			C03A7.13	ttr-5	Y20F4.4		best-5
	C34C12.8			M01E5.2	Y116A8C.25	Y47G7B.2		comt-5
	D2023.6			R03G8.3	Y43C5A.7	nhr-141		H04D03.6
	F54D5.3			nhr-54	tig-2	R119.5		C18D4.12
	F09F7.7			C18A3.1	B0495.5	T27A3.6		C13B9.2
	alh-1			prk-1	micu-1	F08F8.7		F23D12.11
	Y17G7B.10			lec-7	ZC443.3	strl-1		mttu-1
	clk-1			C13B9.2	B0410.3	ZK593.2		nhr-56
	eng-1			clec-52	acdh-11	K08D8.5		W02D9.6
	Y52B11A.8			C37H5.13	F36A2.3	gst-31		Y38C1AA.6
	F25B4.7			T24B8.3	R11D1.1	gly-14		K07A1.15
	R05D3.12			T28H10.1	C05D12.2	che-12		F02D10.6
	T27A3.6			ceh-62	ubc-8	Y76A2B.5		lea-1
	wdr-23			K10G4.3	ndx-7	C04E12.2		Y22D7AR.10
	Y59C2A.3			K08D8.4	dhs-19	D1054.5		hil-1
	cps-6			K04C1.3	Y105C5A.8	T21F4.1		ugt-14
	lin-7			cyp-33C3	emre-1	Y6D1A.2
	Y119D3B.14			nhr-161	F12A10.1	nhr-18
	ttr-6			nhr-126	acr-18	M01F1.3
	Y54G2A.17			spp-15	F41G3.10	T05F1.11
	ZK550.6			bath-21	Y48A6B.9	unc-130
	chd-1			F16C3.3	Y32H12A.7	math-14
	F35G12.5			E04F6.9	Y47G6A.22	nhr-161
	F48E8.3			F43C11.7		linc-46
	K11H12.8			apy-1		F08F3.4
	clpp-1			Y26E6A.2		cyp-33E2
	strl-1			bgal-1		Y116A8C.29
	C41G7.9			M57.1		F25B4.7
	egl-9			nspe-1		F53C11.9
	T01H3.2			C01G6.3		ZK742.4
	marb-1			D1086.7		plp-1
	B0001.5			F43C9.1		Y69H2.3
	fat-2			tag-196		ugt-45
	hda-10			polg-1		nhr-152
	F46B6.12			F16B4.5		col-85
	C35D10.5			W09D6.1		H11E01.2
	pry-1			F45G2.7		C47E12.3
	Y45F10D.4			fbxa-10		C31C9.6
	F31F7.1			D1007.10		F53F8.4
	T12G3.2			F25E5.5		duxl-1
	ears-2			spd-3		F48E8.3
	C44E4.5			coq-8		ZC443.1
	got-2.2			nhr-94		Y105C5B.5
	mrt-1			B0303.11		M57.1
	coq-2			R03H10.2		bath-46
	T16H12.3			ZK250.13		Y54F10AR.2
	Y69A2AR.18			ceh-91		nhr-94
	R119.2			Y71H2B.4		tpk-1
	aco-2			Y42G9A.3		F41G4.7
	Y32H12A.7			C37A2.6		madd-4
	cfp-1			nhr-104		trpp-5
	coq-5			nhr-125		fbxa-87
	H28G03.2			col-119		F16C3.2
	lec-5			mab-21		cpr-8
	Y65B4A.1			chd-3		hpo-19
	glrx-5			F31E3.6		Y65A5A.1
	T23G11.4			E04F6.6		best-1
	ucr-2.1			D1086.12		ZC196.1
	cogc-5			F08F3.4		gpb-2
	Y53F4B.39			fbxc-33		col-143
	gpi-1			Y48B6A.10		gst-29
	C47E12.2			C10G8.4		E02C12.6
	prdx-3			F41G4.7		cysl-2
	aakg-1			Y53G8AL.1		Y40C5A.4
	F25B5.5			Y47D3B.4		F27C1.2
	H27A22.1			Y106G6E.4		moc-1
	F37C12.3			F11A5.9		coq-4
	micu-1			mttu-1		C27B7.2
	spp-10			F26D11.6		idhg-1
	gbas-1			ins-29		C52E2.4
	pfk-1.1			comt-5		C25F9.9
	Y71G10AR.4			K10D3.6		nhr-3
	spg-7			F58H1.5		nhr-21
	W09D10.4			ttr-47		Y71F9B.13
	cox-15			cyp-34A8		ZK250.13
	Y56A3A.22			nhr-3		H27A22.1
	C23H3.3			D1054.5		flp-26
	rep-1			asah-1		daf-19
	tgn-38			emre-1		C38C3.10
	Y71G12B.10			fkb-8		Y43F8B.14
	nduf-7			ttr-2		Y47G6A.21
	T21F4.1			F26F12.8		cyp-13A10
	M01F1.4			Y37A1B.5		F58A6.1
	C50D2.7			dct-10		klo-1
	lips-15			W10D9.3		K08E4.2
	lir-1			Y48G8AL.15		F01D5.3
	rad-8			M01F1.3		tcl-2
	rcq-5			ham-2		shw-1
	Y50D4C.3			C47D2.1		T26C5.4
	mmcm-1			acbp-6		T04A8.18
	bcs-1			dmd-9		srsx-34
	gfm-1			F36D1.9		F22F4.5
	K07A1.9			T16G1.5		math-42
	mrps-14			nhr-53		Y48A6B.7
	gcs-1			bath-36		C32E8.9
	F53F4.10			T28B8.1		frpr-19
	flad-1			gst-5		D1086.1
	timm-23			B0410.3		cln-3.2
	ula-1			W03F11.1		sdz-24
	tufm-1			osm-1		flp-15
	Y55D9A.2			hsp-6		pgp-4
	aldo-2			T16G1.4		Y15E3A.5
	B0205.6			lgc-30		F20C5.6
	plp-1			gst-6		pck-2
	fat-1			tig-2		cyp-25A3
	ric-7			K10C2.12		nhr-134
				ndx-3		Y32H12A.8
				Y7A9C.1		Y45F10D.4
				F36A2.3		F33E2.5
				F23D12.11		chd-1
				F41E6.5		acp-6
				T20D4.5		mtq-2
				B0207.5		C26D10.4
				svop-1		fbxa-129
				M02E1.2		lec-5
				fbxa-85		C05C8.1
				ptr-13		acs-17
				R11G1.2		T16H12.9
				B0284.3		H14E04.3
				Y32B12C.5		Y39G8B.2
				ugt-52		slc-36.3
				spp-1		dod-3
				gst-7		fbxa-10
				T12B3.3		igdb-2
				M18.3		F47B8.3
				F15E6.9		K10C2.7
				M01B2.10		ZK669.3
				dct-1		ears-2
				Y38C1AA.6		W02D7.5
				T05A7.1		F35D11.3
				glna-1		ssu-1
				lipl-3		mom-1
				kin-15		grd-3
				fbxc-36		C13E3.1
				H04D03.6		F46F2.3
				svh-1		best-14
				bbs-5		hsp-6
				F54D5.7		F09F7.7
				nspe-2		sto-4
				Y37F4.8		Y48G8AL.15
				cars-2		Y17G7B.10
				nhr-56		prk-1
						mrt-1
						math-38
						clec-75
						ndx-9
						F36D1.9
						K04C1.3
						ttr-2
						W02B3.4
						C45G9.6
						Y45G12B.3
						ztf-17
						VF13D12L.3
						C14C10.2
						Y57G11C.45
						dod-22
						fbxa-150
						M01B2.10
						ZK930.2
						tufm-2
						col-8
						Y71G12B.10
						Y6G8.2
						Y71G10AR.4
						nhr-79
						Y48E1C.4
						pad-2
						bath-12
						fars-2
						fbxc-33
						sta-2
						clpp-1
						Y42G9A.3
						gadr-6
						mnk-1
						R02C2.7
						clec-1
						ins-35
						ctl-3
						C29E4.10
						ttr-22
						skr-21
						aldo-2
						tyr-1
						R10E8.6
						chd-3
						C23F12.4
						F11A5.9
						C34F6.9
						ulp-3
						Y119D3B.14
						D2023.6
						gcl-1
						F46H5.2
						C50H2.13
						T12G3.4
						ttr-5
						Y116A8C.25
						gst-21
						Y43C5A.7
						gcs-1
						C29F9.1
						tig-2
						B0495.5
						paf-2
						micu-1
						ZC443.3
						B0410.3
						W04A8.4
						PDB1.1
						acdh-11
						F36A2.3
						T20D4.3
						Y37A1B.5
						R11D1.1
						R08F11.1
						T19C4.5
						C05D12.2
						ubc-8
						F01G4.5
						ril-2
						inos-1
						ndx-7
						lin-25
						tag-307
						F15E6.4
						dhs-19
						dpy-1
						Y37E11B.7
						nduf-5
						F26D11.6
						Y105C5A.8
						Y11D7A.7
						F26F4.6
						F02H6.1
						Y37B11A.2
						aha-1
						emre-1
						T12B3.2
						F45H11.5
						F42G2.5
						F12A10.1
						F25A2.1
						acr-18
						mab-21
						F41G3.10
						B0228.1
						Y48A6B.9
						ric-19
						dhs-4
						bath-36
						Y32H12A.7
						cyp-33C3
						Y47G6A.22
						ZK470.2
						inx-7
						F15B9.6
						sod-2
						spp-10
						arrd-14
						R119.2
						Y73B6BL.29
						ttr-6
						R03H10.1
						ham-2
						trpl-1
						rpia-1
						Y62E10A.6
						B0563.5
						sta-1
						T22B7.3
						F10G8.9
						smp-1
						E04D5.2
						ZK616.3
						sft-1
						Y53H1B.2
						T28H10.1
						R05D3.12
						ZK1058.3
						K09E9.3
						hrg-4
						chil-24
						clec-223
						M01E5.2
						ttr-41
						T28B8.1
						Y75B8A.19
						Y71A12B.18
						faah-5
						H06I04.1
						T10B11.6
						C54D1.7
						F53H4.2
						F25B5.5
						lipl-2
						tbc-19
						ugt-9
						C50D2.7
						Y69E1A.5
						Y23H5A.8
						nstp-4
						C44H9.5
						ric-7
						K10C2.12
						nrde-2
						W09D6.1
						T16G12.4
						T16H12.3
						mab-20
						aakg-1
						alh-7
						Y77E11A.2
						atg-4.2
						F55G1.7
						B0205.6
						maa-1
						F45G2.7
						Y4C6B.7
						C34D10.2
						K11H12.8
						rep-1
						R02D3.8
						B0001.5
						hoe-1
						lips-15
						mtcu-1
						ZC477.3
						C46C2.5
						Y7A9C.1
						F22B7.9
						F41G3.1
						drp-1
						C44E4.5
						F09C8.1
						ugtp-1
						tbc-6
						Y56A3A.22
						K07A1.6
						bath-1
						K10D3.6
						lin-46
						nhr-54
						Y38C1AA.9
						cogc-5
						K01G5.10
						polg-1
						col-119
						eng-1
						ZK616.2
						T01G1.4
						bed-1
						Y48G1BL.5
						R10H10.6
						F15D4.2
						T20F7.1
						tank-1
						Y50D4C.3
						R04A9.6
						Y17G9B.5
						Y45F3A.9
						C56A3.6
						F44G4.2
						ZK550.6
						cars-2
						stdh-1
						fat-2
						Y39A3CL.4
						C47E12.2
						rcq-5
						dnj-4
						F53A9.7
						F48D6.4
						chpf-2
						C06E4.8
						C23G10.5
						T20D4.5
						Y47D3B.4
						Y56A3A.30
						pgp-11
						F42C5.4
						E04F6.6
						spd-3
						C23H3.3
						F53A3.7
						F22F7.2
						sol-2
						rad-8
						D1054.1
						pph-6
						C41G11.1
						lron-4
						F21C10.10
						dars-2
						F53F10.8
						lars-2
						str-176
						Y37D8A.4
						F25E5.5
						H20J04.9
						C16D9.6
						F33D4.4
						pcbd-1
						nars-2
						cth-2
						trpp-11
						C37A2.6
						F41E6.5
						ZK370.4
						D1086.7
						H43I07.1
						Y104H12D.3
						F42G2.2
						F08F8.9
						F26F12.3
						C34H4.5
						secs-1
						F31F7.1
						C06A12.3
						C30H6.8
						clpf-1
						F23D12.10
						nhl-3
						B0564.7
						twk-34
						twk-46
						nlp-26
						C44E12.1
						C30F12.3
						C25H3.10
						ceh-91
						F31E3.6
						B0041.11
						rpom-1
						F53A9.8
						tps-1
						F25D1.5
						nhr-190
						Y116A8C.13
						gst-24
						sop-2
						Y17G9B.4
						D1007.10
						Y53G8AL.1
						F46B6.12
						best-5
						comt-5
						M01F1.4
						H04D03.6
						C18D4.12
						D2030.2
						nob-1
						C13B9.2
						ZK809.9
						F45F2.9
						lin-7
						B0393.9
						crls-1
						Y39B6A.3
						F23D12.11
						W09G3.1
						mttu-1
						nhr-19
						B0416.7
						sir-2.4
						hda-10
						cfp-1
						C50F4.8
						nhr-130
						efsc-1
						nhr-56
						C56C10.9
						W09D10.4
						W02D9.6
						fbxc-54
						Y48G9A.11
						B0495.9
						Y38C1AA.6
						Y71A12B.12
						uev-3
						fat-4
						K07A1.15
						K06A4.7
						Y61A9LA.11
						ncs-6
						icmt-1
						seld-1
						letm-1
						hpo-4
						ula-1
						R07B1.8
						Y71F9AL.8
						C32F10.8
						F02D10.6
						C10B5.1
						sipa-1
						fipr-13
						tbcc-1
						F40F8.3
						lea-1
						mus-81
						pdk-1
						nhr-142
						mel-46
						scrm-1
						Y22D7AR.10
						hil-1
						T05G5.5
						R144.11
						wdr-23
						iars-2
						mif-2
						ugt-14
						Y48E1B.2
						homt-1

## Sheet: Identification of DEGs
Paradigm	Sample	Number of genes in sample	Number of FDR < 0.05 genes identified	Percentage of FDR < 0.05 genes identfied
Genes upregulated by 500%	Pooled	316	111	0.15102
	Individual (N=3)	143	81	0.110204
	Individual (N=6)	180	100	0.136054
Genes upregulated by 200%	Pooled	1331	400	0.544218
	Individual (N=3)	739	339	0.461224
	Individual (N=6)	707	358	0.487075
Genes upregulated by 150%	Pooled	2874	656	0.892517
	Individual (N=3)	1605	552	0.75102
	Individual (N=6)	1405	567	0.771429
Genes upregulated by 3 STDEV	Pooled	2095	586	0.797279
	Individual (N=3)	3000	716	0.97415
	Individual (N=6)	1146	578	0.786395
Genes upregulated by 2 STDEV	Pooled	3322	701	0.953741
	Individual (N=3)	3988	732	0.995918
	Individual (N=6)	1811	692	0.941497
Genes upregulated by 150% + 3 STDEV	Pooled	1696	558	0.759184
	Individual (N=3)	1371	551	0.74966
	Individual (N=6)	902	497	0.67619
Genes upregulated by 150% + 2 STDEV	Pooled	2263	644	0.87619
	Individual (N=3)	1513	552	0.75102
	Individual (N=6)	1183	559	0.760544

## Sheet: Upregulated DEG
WB Gene Number	Common Gene Name	Sequence Name	Description	Brief Description
WBGene00000536	clk-1	ZC395.2	Enables transcription cis-regulatory region binding activity. Involved in several processes, including determination of adult lifespan; positive regulation of multicellular organismal process; and regulation of macromolecule metabolic process. Located in mitochondrion and nucleus. Expressed widely. Human ortholog(s) of this gene implicated in primary coenzyme Q10 deficiency 8. Is an ortholog of h…	clk-1 encodes the C. elegans ortholog of COQ7/CAT5, a highly conserved demethoxyubiquinone (DMQ) hydroxylase that is necessary for the biosynthesis of ubiquinone (coenzyme Q, Q9) from 5-demethoxyubiquinone (DMQ9); in C. elegans, CLK-1 activity is required for normal physiological rates of growth, development, behavior, and aging, as well as for normal brood sizes.
WBGene00000716	col-143	T15B7.3	Predicted to be a structural constituent of cuticle. Predicted to be located in membrane. Predicted to be integral component of membrane.
WBGene00000761	coq-1	C24A11.9	Predicted to enable prenyltransferase activity. Involved in ubiquinone biosynthetic process. Predicted to be extrinsic component of mitochondrial inner membrane. Predicted to be part of transferase complex. Human ortholog(s) of this gene implicated in primary coenzyme Q10 deficiency 2. Is an ortholog of human PDSS1 (decaprenyl diphosphate synthase subunit 1).	coq-1 encodes a putative hexaprenyl pyrophosphate synthetase,orthologous to S. cerevisiae COQ1; COQ-1 is required for ubiquinone(coenzyme Q9) biosynthesis and for normally short lifespan; coq-1mutants have slowed pharyngeal pumping, and eventually arrest asparalysed larvae before dying; coq-1(RNAi) animals have reduced levelsof coenzyme Q9 and superoxide, and have abnormally long lifespans; coq-1…
WBGene00000835	cuc-1	ZK652.11	Enables copper chaperone activity. Involved in copper ion transport. Located in cytosol. Expressed in hyp5; hyp6; and hyp7 syncytium. Is an ortholog of human ATOX1 (antioxidant 1 copper chaperone).	cuc-1 encodes a copper chaperone orthologous to Saccharomyces cerevisiae Atx1p and the vertebrate ATOX1 proteins; by homology, CUC-1 copper chaperone is predicted to function in the cytosol by transferring copper to the CUA-1 ATPase for transport into the post-Golgi compartment; when overexpressed in S. cerevisiae atx1 mutants, a cuc-1 cDNA is able to complement observed growth defects on iron-de…
WBGene00001813	haf-3	F57A10.3	Predicted to enable ABC-type transporter activity and ATP binding activity. Predicted to be involved in transmembrane transport. Predicted to be located in membrane. Predicted to be integral component of membrane. Expressed in intestine and spermatheca. Is an ortholog of human ABCB10 (ATP binding cassette subfamily B member 10).	haf-3 encodes a member of the ABC transporter family with highest similarity to human ABCB10.
WBGene00003234	mif-1	Y56A3A.3	Predicted to enable cytokine activity and phenylpyruvate tautomerase activity. Predicted to be involved in signal transduction. Predicted to be located in extracellular space. Human ortholog(s) of this gene implicated in several diseases, including artery disease (multiple); cystic fibrosis; and lung disease (multiple). Is an ortholog of human MIF (macrophage migration inhibitory factor).
WBGene00003411	mrp-5	F14F4.3	Enables ABC-type vitamin B12 transporter activity. Involved in cobalamin transport. Predicted to be located in membrane. Expressed in several structures, including body wall musculature; hypodermis; intestine; muscle cell; and pharynx. Human ortholog(s) of this gene implicated in pancreatic cancer. Is an ortholog of human ABCC12 (ATP binding cassette subfamily C member 12) and ABCC5 (ATP binding …	The mrp-5 gene encodes a homolog of the human gene CFTR, which when mutated leads to cystic fibrosis (OMIM:219700).
WBGene00003705	nhr-115	T27B7.4	Predicted to enable DNA-binding transcription factor activity; sequence-specific DNA binding activity; and zinc ion binding activity. Involved in innate immune response. Predicted to be located in nucleus.	nhr-115 encodes a nuclear receptor that is most highly conserved amongst nematode species.
WBGene00004932	sod-3	C08A9.1	Enables protein homodimerization activity and superoxide dismutase activity. Involved in removal of superoxide radicals. Located in mitochondrial respirasome. Expressed in several structures, including head; intestine; pharynx; tail; and vulva. Human ortholog(s) of this gene implicated in several diseases, including Alzheimer's disease; artery disease (multiple); autoimmune disease (multiple); an…	sod-3 encodes a iron/manganese superoxide dismutase, predicted to be mitochondrial, that might defend against oxidative stress and promote normal lifespan; sod-3 mRNA levels are diminished by mutation of daf-16 and chromatin immunoprecipitation (ChIP) studies demonstrate that DAF-16 can directly bind the sod-3 promoter; heterologously expressed SOD-3 in E. coli protects against methyl viologen-in…
WBGene00007303	rnh-1.3	C04F12.9	Predicted to enable RNA-DNA hybrid ribonuclease activity. Predicted to be involved in DNA replication, removal of RNA primer and RNA phosphodiester bond hydrolysis, endonucleolytic.	rnh-1.3 is one of four C. elegans genes that can encode an RNase H ribonuclease; rnh-1.3 transcripts are expressed from the L3 larval stage through adulthood.
WBGene00007454	C08F11.7	C08F11.7	Enriched in AVA; coelomocyte; and germ line based on tiling array and RNA-seq studies. Is affected by several genes including daf-16; daf-2; and skn-1 based on microarray and RNA-seq studies. Is affected by fourteen chemicals including hydrogen sulfide; nicotinic acid; and methylmercuric chloride based on microarray and RNA-seq studies. Is predicted to encode a protein with the following domains:…
WBGene00007605	hrg-7	C15C8.3	Predicted to enable aspartic-type endopeptidase activity. Predicted to be involved in cell death and proteolysis. Predicted to be located in lysosome. Expressed in amphid neurons and phasmid neurons.
WBGene00007691	cest-8	C23H4.2	Predicted to enable carboxylic ester hydrolase activity. Involved in ascaroside biosynthetic process. Predicted to be located in membrane. Predicted to be integral component of membrane.
WBGene00008296	cdr-2	C54D10.1	Involved in regulation of protein deneddylation and stress response to cadmium ion. Predicted to be located in cytoplasm.	cdr-2 encodes a predicted transmembrane protein that is a member of the CDR (cadmium responsive) family of proteins; cdr-2 expression is increased upon exposure to cadmium ions, and loss of cdr-2 activity results in increased sensitivity to cadmium.
WBGene00008794	F14D7.7	F14D7.7	Enriched in AMshL; AMshR; amphid sheath cell; and hypodermis based on RNA-seq and single-cell RNA-seq studies. Is affected by several genes including daf-16; daf-2; and age-1 based on microarray and RNA-seq studies. Is affected by nineteen chemicals including methylmercuric chloride; Tunicamycin; and manganese chloride based on microarray and RNA-seq studies. Is predicted to encode a protein with…
WBGene00009572	F40D4.13	F40D4.13	Enriched in head mesodermal cell; neurons; and pharyngeal muscle cell based on tiling array and RNA-seq studies. Is affected by several genes including daf-2; glp-1; and let-60 based on microarray; tiling array; and RNA-seq studies. Is affected by seven chemicals including allantoin; Psoralens; and Sirolimus based on RNA-seq and microarray studies.
WBGene00009940	strl-1	F52F12.7	Predicted to enable lipid binding activity. Predicted to be involved in vesicle tethering to endoplasmic reticulum. Predicted to be located in endoplasmic reticulum membrane; endoplasmic reticulum-endosome membrane contact site; and late endosome membrane. Human ortholog(s) of this gene implicated in congenital adrenal hyperplasia. Is an ortholog of human STAR (steroidogenic acute regulatory prot…	F52F12.7 is orthologous to the human gene STEROIDOGENIC ACUTE REGULATORY PROTEIN (STAR; OMIM:600617), which when mutated leads to disease.
WBGene00010049	F54D5.3	F54D5.3	Enriched in head mesodermal cell; intestine; and pharyngeal muscle cell based on tiling array; RNA-seq; and microarray studies. Is affected by several genes including daf-16; daf-2; and skn-1 based on microarray and RNA-seq studies. Is affected by eighteen chemicals including rotenone; stavudine; and Psoralens based on RNA-seq and microarray studies. Is predicted to encode a protein with the foll…
WBGene00010212	fbxa-192	F57G4.8	Enriched in I5 neuron; cholinergic neurons; germ line; and retrovesicular ganglion based on tiling array; RNA-seq; and microarray studies. Is affected by several genes including daf-16; daf-2; and glp-1 based on microarray; tiling array; and RNA-seq studies. Is affected by seven chemicals including manganese chloride; Sirolimus; and Rifampin based on RNA-seq and microarray studies. Is predicted t…	This gene encodes a protein containing an F-box, a motif predicted to mediate protein-protein interactions either with homologs of yeast Skp-1p or with other proteins; this gene's encoded protein also contains an FTH/DUF38 motif, which may also mediate protein-protein interaction.
WBGene00010238	F58B4.5	F58B4.5	Enriched in PLML; PLMR; head mesodermal cell; and intestine based on tiling array; RNA-seq; single-cell RNA-seq; and microarray studies. Is affected by several genes including daf-16; daf-2; and dpy-10 based on microarray; proteomic; and RNA-seq studies. Is affected by twenty-five chemicals including tryptophan; 1-methylnicotinamide; and nicotinic acid based on microarray and RNA-seq studies. Is …
WBGene00010759	cysl-2	K10H10.2	Enables L-3-cyanoalanine synthase activity and cysteine synthase activity. Involved in cysteine biosynthetic process from serine. Predicted to be located in cytoplasm. Expressed in hypodermis and pharynx. Used to study Down syndrome.	cysl-2 encodes a homolog of sulfhydrylases/cysteine synthases.
WBGene00010879	taap-1	M05D6.6	Predicted to be located in membrane. Predicted to be integral component of membrane. Is an ortholog of human FAM162A (family with sequence similarity 162 member A) and FAM162B (family with sequence similarity 162 member B).
WBGene00010904	ugt-62	M88.1	Predicted to enable glucuronosyltransferase activity. Predicted to be located in membrane. Predicted to be integral component of membrane. Human ortholog(s) of this gene implicated in osteoporosis. Is an ortholog of several human genes including UGT2B10 (UDP glucuronosyltransferase family 2 member B10); UGT2B4 (UDP glucuronosyltransferase family 2 member B4); and UGT2B7 (UDP glucuronosyltransfera…
WBGene00011110	prdx-3	R07E5.2	Predicted to enable thioredoxin peroxidase activity. Predicted to be involved in cell redox homeostasis and cellular response to oxidative stress. Predicted to be located in mitochondrion. Is an ortholog of human PRDX3 (peroxiredoxin 3).	prdx-3 encodes one of two C. elegans typical 2-Cys peroxiredoxins,peroxidase enzymes that reduce hydrogen peroxide and contributeto the oxidative-stress response of multicellular organisms.
WBGene00011474	aldo-1	T05D4.1	Enables fructose-bisphosphate aldolase activity and identical protein binding activity. Predicted to be involved in fructose 1,6-bisphosphate metabolic process and glycolytic process. Located in endoplasmic reticulum; sarcomere; and striated muscle dense body. Expressed in gonad; intestinal muscle; and spermathecal-uterine valve cell. Human ortholog(s) of this gene implicated in autoimmune diseas…	aldo-1 is orthologous to the human gene ALDOLASE A, FRUCTOSE-BISPHOSPHATE (ALDOA; OMIM:103850), which when mutated leads to aldolase A deficiency.
WBGene00011813	T16H12.3	T16H12.3	Enriched in several structures, including B cell; MSpaaapa; germ line; germline precursor cell; and neurons based on microarray; tiling array; RNA-seq; and single-cell RNA-seq studies. Is affected by several genes including lin-4; lin-14; and sir-2.1 based on microarray and RNA-seq studies. Is affected by seven chemicals including rotenone; D-glucose; and stavudine based on RNA-seq and microarray…
WBGene00012548	Y37D8A.6	Y37D8A.6	Predicted to enable zinc ion binding activity. Predicted to be located in lysosomal membrane. Predicted to be integral component of membrane.
WBGene00013180	cutl-10	Y53H1B.1	Predicted to be located in membrane. Predicted to be integral component of membrane. Expressed in posterior gonad arm.
WBGene00013239	Y56A3A.22	Y56A3A.22	Predicted to be located in mitochondrion. Expressed in gonad; hypodermis; muscle cell; and spermatheca. Is an ortholog of human FAM210A (family with sequence similarity 210 member A).
WBGene00014028	trxr-2	ZK637.10	Enables thioredoxin-disulfide reductase activity. Involved in obsolete oxidation-reduction process. Located in mitochondrion. Expressed in intestine; muscle cell; nervous system; and vulva. Used to study chromosome 22q11.2 deletion syndrome, distal. Human ortholog(s) of this gene implicated in familial glucocorticoid deficiency. Is an ortholog of human TXNRD2 (thioredoxin reductase 2).	trxr-2 encodes a thioredoxin reductase; TRXR-2 exhibits catalytic activity in vitro, reducing the redox-active disulfide bond of thioredoxin; large-scale expression studies indicate that a trxr-2::gfp reporter fusion is expressed in the intestine and in neurons.
WBGene00014172	clpp-1	ZK970.2	Enables serine-type endopeptidase activity. Involved in mitochondrial unfolded protein response and proteolysis. Located in mitochondrial matrix. Expressed in intestine. Human ortholog(s) of this gene implicated in Perrault syndrome. Is an ortholog of human CLPP (caseinolytic mitochondrial matrix peptidase proteolytic subunit).	clpp-1 encodes a mitochondrial protein, homologous to bacterial ClpP, required to initiate the stress response to unfolded mitochondrial proteins; as with its bacterial ortholog, CLPP-1 is predicted to be a proteolytic subunit of a Clp-like protease, with an N-terminal region required for mitochondrial localization, and a C-terminal region of ClpP similarity; in response to a mutation stressing m…
WBGene00015012	bath-20	B0047.1	Enriched in germ line; germline precursor cell; and head mesodermal cell based on RNA-seq studies. Is affected by several genes including daf-2; skn-1; and eat-2 based on microarray and RNA-seq studies. Is affected by seven chemicals including rotenone; Alovudine; and Sodium Chloride based on RNA-seq and microarray studies. Is predicted to encode a protein with the following domains: MATH domain;…
WBGene00015434	C04E12.4	C04E12.4	Predicted to enable hydrolase activity. Predicted to be involved in glycoprotein catabolic process. Predicted to be located in cytoplasm and membrane. Predicted to be integral component of membrane.
WBGene00016266	idhg-2	C30F12.7	Predicted to enable NAD binding activity; isocitrate dehydrogenase (NAD+) activity; and magnesium ion binding activity. Predicted to be involved in isocitrate metabolic process and tricarboxylic acid cycle. Predicted to be located in mitochondrion. Predicted to be part of mitochondrial isocitrate dehydrogenase complex (NAD+). Is an ortholog of human IDH3G (isocitrate dehydrogenase (NAD(+)) 3 non-…	C30F12.7 encodes the C. elegans homolog of the gamma subunit of an NAD+-dependent mitochondrial isocitrate dehydrogenase; by homology, the product of C30F12.7 is predicted to catalyze the formation of alpha-ketoglutarate from isocitrate as part of the citric acid cycle.
WBGene00016767	C49C8.3	C49C8.3	Enriched in AVK; germ line; germline precursor cell; and intestine based on tiling array and RNA-seq studies. Is affected by several genes including daf-16; daf-2; and daf-12 based on microarray and RNA-seq studies. Is affected by thirteen chemicals including rotenone; manganese chloride; and mianserin based on RNA-seq and microarray studies.
WBGene00017164	eng-1	F01F1.10	Predicted to enable mannosyl-glycoprotein endo-beta-N-acetylglucosaminidase activity. Predicted to be located in cytosol. Expressed in pharyngeal cell. Is an ortholog of human ENGASE (endo-beta-N-acetylglucosaminidase).	F01F1.10 encodes two isoforms of an endo-beta-N-acetylglucosaminidase (ENGase, or Endo-M); recombinant F01F1.10 has ENGase activity when expressed in E. coli, with specificity mainly for high-mannose type oligosaccharides, and optimal activity on Man8GlcNAc2; F01F1.10 has no obvious phenotype in mass RNAi screens; F01F1.10 is predicted to catabolize free oligosaccharides in the cytosol.
WBGene00017244	apy-1	F08C6.6	Enables guanosine-diphosphatase activity and uridine-diphosphatase activity. Involved in several processes, including determination of adult lifespan; endoplasmic reticulum unfolded protein response; and ribonucleoside diphosphate catabolic process. Located in membrane. Expressed in hypodermis and pharynx. Human ortholog(s) of this gene implicated in Desbuquois dysplasia and multiple epiphyseal d…	apy-1 encodes a membrane-bound uridine diphosphatase (UDPase, endo-apyrase) orthologous to human CANT1 and paralogous to ZK563.7; APY-1 is required for repression of the unfolded protein response of stressed endoplasmic reticulum (ER), for normally organized pharynx and thin muscle fibers in adults, and for normally high fertility, rapid growth, and long lifespan; apy-1 is transcriptionally activ…
WBGene00017726	F22H10.2	F22H10.2	Involved in innate immune response.
WBGene00017786	F25E5.5	F25E5.5	Enriched in AVA; Z1.p; Z4.a; male distal tip cell; and somatic gonad precursor based on tiling array and RNA-seq studies. Is affected by several genes including daf-2; hsf-1; and eat-2 based on microarray and RNA-seq studies. Is affected by eleven chemicals including methylmercuric chloride; Psoralens; and allantoin based on microarray and RNA-seq studies. Is predicted to encode a protein with th…	This gene encodes a protein containing an F-box, a motif predicted to mediate protein-protein interactions either with homologs of yeast Skp-1p or with other proteins.
WBGene00018672	sorf-2	F52C9.1	Predicted to enable phosphatidylinositol 3-kinase regulator activity. Involved in organelle fusion; positive regulation of early endosome to late endosome transport; and regulation of endosome size. Located in early endosome and late endosome. Human ortholog(s) of this gene implicated in cerebellar ataxia, mental retardation and dysequlibrium syndrome and hydrocephalus. Is an ortholog of human WD…	wdr-81 encodes a BEACH-WD40 domain-containing protein; loss of wdr-81 activity results in low levels of aldicarb resistance, suggesting that wdr-81 may play a role in synapse structure and function.
WBGene00019105	asp-8	F59D6.3	Predicted to enable aspartic-type endopeptidase activity. Predicted to be involved in proteolysis. Is an ortholog of human PGC (progastricsin).
WBGene00019232	ugt-13	H23N18.1	Predicted to enable glucuronosyltransferase activity. Predicted to be located in membrane. Predicted to be integral component of membrane. Is an ortholog of human UGT3A1 (UDP glycosyltransferase family 3 member A1); UGT3A2 (UDP glycosyltransferase family 3 member A2); and UGT8 (UDP glycosyltransferase 8).
WBGene00019789	M116.2	M116.2	Enriched in germline precursor cell and neurons based on RNA-seq and microarray studies. Is affected by several genes including daf-2; hsf-1; and sir-2.1 based on microarray and RNA-seq studies. Is affected by ten chemicals including rotenone; Alovudine; and Psoralens based on RNA-seq and microarray studies.
WBGene00019830	hrg-1	R02E12.6	Enables heme binding activity and heme transmembrane transporter activity. Involved in heme transport. Located in endosome membrane and lysosomal membrane. Is an ortholog of human SLC48A1 (solute carrier family 48 member 1).	hrg-1 encodes a transmembrane protein that is orthologous to vertebrate heme transporters;in C. elegans, hrg-1 functions to mediate heme homeostasis, likely by regulatingintracellular heme availability from endosomal or lysosomal-like compartments; HRG-1 exhibits pH-dependent heme binding in vitro and when expressed in Xenopus oocytes, can stimulate heme-dependent currents; an hrg-1::gfp promoter…
WBGene00019963	rips-1	R08E5.3	Expressed in intestine. Is predicted to encode a protein with the following domains: Methyltransferase domain; Methyltransferase domain; S-adenosyl-L-methionine-dependent methyltransferase superfamily; and Winged helix-like DNA-binding domain superfamily.
WBGene00019967	cyp-33C8	R08F11.3	Predicted to enable heme binding activity; oxidoreductase activity, acting on paired donors, with incorporation or reduction of molecular oxygen, reduced flavin or flavoprotein as one donor, and incorporation of one atom of oxygen; and steroid hydroxylase activity. Predicted to be involved in organic acid metabolic process and xenobiotic metabolic process. Predicted to be located in cytoplasm and…
WBGene00020329	bath-26	T07H3.6	Enriched in RIB; excretory system; head mesodermal cell; and intestine based on RNA-seq; single-cell RNA-seq; and microarray studies. Is affected by several genes including daf-16; daf-2; and let-60 based on microarray; tiling array; and RNA-seq studies. Is affected by twenty chemicals including tryptophan; methylmercury hydroxide; and bisphenol A based on microarray and RNA-seq studies. Is predi…
WBGene00021043	pck-1	W05G11.6	Predicted to enable manganese ion binding activity and phosphoenolpyruvate carboxykinase (GTP) activity. Predicted to be involved in several processes, including carbohydrate biosynthetic process; cellular response to glucose stimulus; and propionate catabolic process. Located in cytosol and striated muscle dense body. Expressed in several structures, including body wall musculature; preanal gang…	pck-1 is one of three C. elegans genes that encode proteins with similarity to phosphoenolpyruvate carboxykinase (PEPCK); by similarity, the products of W05G11.6 are predicted to function in gluconeogenesis.
WBGene00021315	Y32H12A.7	Y32H12A.7	Enriched in germ line; germline precursor cell; neurons; and somatic gonad precursor based on tiling array; RNA-seq; and single-cell RNA-seq studies. Is affected by several genes including daf-12; let-7; and gld-1 based on microarray; tiling array; proteomic; and RNA-seq studies. Is affected by seven chemicals including Alovudine; stavudine; and Zidovudine based on RNA-seq and microarray studies.…
WBGene00021855	Y54F10AR.2	Y54F10AR.2	Enriched in several structures, including PVD; ciliated neurons; germ line; germline precursor cell; and muscle cell based on tiling array; RNA-seq; single-cell RNA-seq; and microarray studies. Is affected by several genes including hsf-1; clk-1; and isp-1 based on microarray and RNA-seq studies. Is affected by eleven chemicals including rotenone; mianserin; and Zidovudine based on RNA-seq and mi…
WBGene00021886	Y54G2A.21	Y54G2A.21	Enriched in AVK; germ line; sensory neurons; and somatic gonad precursor based on RNA-seq studies. Is affected by several genes including daf-16; daf-2; and age-1 based on microarray; tiling array; and RNA-seq studies. Is affected by five chemicals including Alovudine; metformin; and Sirolimus based on RNA-seq studies.
WBGene00022113	Y71F9AL.8	Y71F9AL.8	Enriched in several structures, including NSM; cephalic sheath cell; g1; germ line; and germline precursor cell based on RNA-seq and single-cell RNA-seq studies. Is affected by several genes including daf-2; daf-12; and eat-2 based on microarray; tiling array; and RNA-seq studies. Is affected by ten chemicals including stavudine; Zidovudine; and metformin based on RNA-seq and microarray studies.
WBGene00022150	Y71G12B.10	Y71G12B.10	Predicted to enable hydroxymethylglutaryl-CoA lyase activity. Predicted to be involved in ketone body biosynthetic process; leucine catabolic process; and lipid metabolic process. Human ortholog(s) of this gene implicated in amino acid metabolic disorder. Is an ortholog of human HMGCL (3-hydroxy-3-methylglutaryl-CoA lyase) and HMGCLL1 (3-hydroxymethyl-3-methylglutaryl-CoA lyase like 1).	Y71G12B.10 encodes a putative 3-hydroxymethyl-3-methylglutaryl-coenzyme A lyase orthologous to human HMG-CoA Lyase (HMGCL).
WBGene00045237	mrt-1	F39H2.5	Enables 3'-5' exonuclease activity and single-stranded DNA binding activity. Involved in nucleotide-excision repair; reproduction; and telomere maintenance via telomerase. Predicted to be located in nucleus. Is an ortholog of human DCLRE1B (DNA cross-link repair 1B).	mrt-1 encodes a protein that contains an N-terminal domain homologous to the second OB DNA-binding fold of POT1 (Protection Of Telomeres 1)telomere-binding proteins and a C-terminal domain homologous to the SNM1 family nuclease domain; MRT-1 activity is required in vivo for regulation of telomere length and nucleotide excision repair (DNA crosslink repair); in vitro, MRT-1 exhibits 3'-5' exonucle…

## Sheet: Downregulated DEG
WB Gene Number	Common Gene Name	Sequence Name	Description	Brief Description
WBGene00003567	ncx-2	C10G8.5	Predicted to enable calcium:sodium antiporter activity. Predicted to be involved in calcium ion import across plasma membrane and sodium ion transmembrane transport. Predicted to be located in axon; postsynapse; and sarcolemma. Predicted to be integral component of plasma membrane. Expressed in non-striated muscle and pharynx. Human ortholog(s) of this gene implicated in Alzheimer's disease and p…	ncx-2 encodes, by alternative splicing, three full-length isoforms of a putative 3Na[+]/1Ca[2+] exchanger, orthologous to human SLC8A1-3 and paralogous to NCX-1 and NCX-3; NCX-2 is predicted to export free cytoplasmic Ca[2+] with low affinity but high capacity, being complemented by low-capacity/high-affinity Ca[2+] ATPase pumps such as MCA-1/-3; NCX-3 has tandem Calx-alpha and Calx-beta domains …
WBGene00008590	F08H9.2	F08H9.2	Enriched in amphid sheath cell; germ line; and sperm based on RNA-seq and single-cell RNA-seq studies. Is affected by several genes including daf-2; age-1; and pie-1 based on microarray; tiling array; and RNA-seq studies. Is affected by twenty-four chemicals including Ethanol; nicotinic acid; and rotenone based on RNA-seq and microarray studies. Is predicted to encode a protein with the following…
WBGene00009031	F21H7.5	F21H7.5	Predicted to be located in cytoskeleton.
WBGene00010114	F55D12.6	F55D12.6	Predicted to be located in membrane. Predicted to be integral component of membrane.
WBGene00011379	T02E1.7	T02E1.7	Predicted to be involved in Golgi organization. Predicted to be located in endoplasmic reticulum and endoplasmic reticulum-Golgi intermediate compartment.
WBGene00011954	T23F11.2	T23F11.2	Enriched in several structures, including AVK; DD neuron; germ line; pharyngeal-intestinal valve cell; and sperm based on proteomic; RNA-seq; single-cell RNA-seq; and microarray studies. Is affected by several genes including daf-16; daf-2; and dpy-10 based on microarray; tiling array; and RNA-seq studies. Is affected by twenty-four chemicals including Ethanol; methylmercuric chloride; and mangan…
WBGene00012087	T27E7.1	T27E7.1	Enriched in germ line; sperm; and in male based on proteomic; RNA-seq; and single-cell RNA-seq studies. Is affected by several genes including daf-2; glp-1; and age-1 based on microarray; RNA-seq; and proteomic studies. Is affected by twenty-seven chemicals including Ethanol; nicotinic acid; and methylmercuric chloride based on RNA-seq and microarray studies.
WBGene00013474	nsph-3.1	Y69E1A.2	Enriched in NSM; male-specific anatomical entity; and sperm based on tiling array; single-cell RNA-seq; and microarray studies. Is affected by several genes including daf-2; glp-1; and age-1 based on microarray; tiling array; RNA-seq; and proteomic studies. Is affected by thirty-three chemicals including Ethanol; methylmercury hydroxide; and nicotinic acid based on RNA-seq and microarray studies.…
WBGene00013858	ssp-34	ZC168.6	Enriched in ABalaapppa; ABalapaapa; GABAergic neurons; and in male based on RNA-seq and single-cell RNA-seq studies. Is affected by several genes including daf-2; glp-1; and age-1 based on microarray; RNA-seq; and proteomic studies. Is affected by twenty chemicals including Ethanol; methylmercury hydroxide; and nicotinic acid based on RNA-seq and microarray studies. Is predicted to encode a prote…
WBGene00013987	ZK512.8	ZK512.8	Enriched in several structures, including NSM; arcade cell; germ line; pharyngeal-intestinal valve cell; and sperm based on proteomic; tiling array; RNA-seq; and single-cell RNA-seq studies. Is affected by several genes including daf-2; glp-1; and dpy-10 based on microarray; tiling array; RNA-seq; and proteomic studies. Is affected by eighteen chemicals including Ethanol; nicotinic acid; and meth…
WBGene00015820	C16A11.7	C16A11.7	Enriched in male based on RNA-seq studies. Is affected by several genes including daf-2; age-1; and dpy-10 based on microarray; tiling array; and RNA-seq studies. Is affected by eighteen chemicals including Ethanol; methylmercuric chloride; and manganese chloride based on RNA-seq and microarray studies.
WBGene00015894	acdh-2	C17C3.12	Predicted to enable acyl-CoA dehydrogenase activity. Predicted to be located in mitochondrion. Expressed in body wall musculature; hypodermis; intestine; and muscle cell. Is an ortholog of human ACADSB (acyl-CoA dehydrogenase short/branched chain).	acdh-2 encodes a short-chain acyl-CoA dehydrogenase; ACDH-2 is predicted to be a mitochondrial enzyme that catalyzes the first step of fatty acid beta-oxidation and thus plays a key role in energy production; steady-state acdh-2 mRNA levels are under the control of the MDT-15 mediator complex subunit; in addition, gene expression studies indicate that acdh-2 expression is downregulated in fasted …
WBGene00015931	C17H12.5	C17H12.5	Predicted to enable protein tyrosine phosphatase activity. Predicted to be involved in protein dephosphorylation.
WBGene00016274	C30G12.2	C30G12.2	Enriched in RIH; XXXL; XXXR; and intestine based on SAGE; tiling array; RNA-seq; single-cell RNA-seq; and microarray studies. Is affected by several genes including daf-2; skn-1; and glp-1 based on proteomic; microarray; tiling array; and RNA-seq studies. Is affected by thirty-six chemicals including Ethanol; tryptophan; and 1-methylnicotinamide based on RNA-seq and microarray studies. Is predict…
WBGene00016414	C34F11.2	C34F11.2	Enriched in several structures, including excretory gland cell; germ line; neurons; retrovesicular ganglion; and sperm based on microarray; RNA-seq; and single-cell RNA-seq studies. Is affected by several genes including daf-2; dpy-10; and eat-2 based on microarray and RNA-seq studies. Is affected by twenty-three chemicals including methylmercuric chloride; manganese chloride; and D-glucose based…
WBGene00016541	ttbk-8.2	C39H7.1	Predicted to enable protein serine/threonine kinase activity. Predicted to be involved in peptidyl-serine phosphorylation and signal transduction. Predicted to be located in cytoplasm and nucleus. Human ortholog(s) of this gene implicated in spinocerebellar ataxia type 11. Is an ortholog of human TTBK1 (tau tubulin kinase 1) and TTBK2 (tau tubulin kinase 2).
WBGene00018930	F56B3.6	F56B3.6	Predicted to be located in membrane. Predicted to be integral component of membrane. Human ortholog(s) of this gene implicated in retinitis pigmentosa 77. Is an ortholog of human REEP5 (receptor accessory protein 5) and REEP6 (receptor accessory protein 6).
WBGene00019430	K06A5.2	K06A5.2	Predicted to be located in membrane. Predicted to be integral component of membrane.
